# Supplementary material for: Epidemiological changes and molecular characteristics of Brucella strains in Ningxia, China
Source: Front Microbiol. 2024 Jan 19;15:1320845. doi: 10.3389/fmicb.2024.1320845 (PMC10835715; doi:10.3389/fmicb.2024.1320845)
Supplement: Supplementary file 1 [file Table_1.xlsx]

## Sheet: Sheet1
Table S1 MLVA genotyping data of 105 B. melitensis strains in the present study
Key	GT (MLVA-16)	Bruce6	Bruce8	Bruce11	Bruce12	Bruce42	Bruce43	Bruce45	Bruce55	Bruce18	Bruce19	Bruce21	Bruce4	Bruce7	Bruce9	Bruce16	Bruce30	MLVA-8	MLVA-11	Speices/biovars	Host	Isolatedin	Time
NX1973017	15	1	5	3	13	2	2	3	2	4	41	8	7	4	3	6	7	42	116	B. melitensis bv. 3	Sheep	Lingwu	1973
NX1979104	40	1	5	3	13	2	2	3	2	4	41	8	5	4	3	4	5	42	116	B. melitensis bv. 3	Abortus lamb	Lingwu	1979
NX1979077	37	1	5	3	13	2	2	3	2	4	41	8	5	4	3	8	5	42	116	B. melitensis bv. 3	Human	Lingwu	1979
NX1979066	43	1	5	3	13	2	2	3	2	4	41	8	5	4	3	5	5	42	116	B. melitensis bv. 3	Sheep	Lingwu	1979
NX1979099	42	1	5	3	13	2	2	3	2	4	41	8	5	4	3	5	11	42	116	B. melitensis bv. 3	Abortus lamb	Lingwu	1979
NX1979033	19	1	5	3	13	2	2	3	2	4	41	8	4	4	3	7	5	42	116	B. melitensis bv. 3	Human	Lingwu	1979
NX1979059	10	1	5	3	13	2	2	3	2	4	41	8	13	4	3	10	6	42	116	B. melitensis bv. 3	Human	Lingwu	1979
NX1979054	42	1	5	3	13	2	2	3	2	4	41	8	5	4	3	5	11	42	116	B. melitensis bv. 3	Human	Lingwu	1979
NX1979085	19	1	5	3	13	2	2	3	2	4	41	8	4	4	3	7	5	42	116	B. melitensis bv. 3	Human	Pingluo	1979
NX1979041	60	1	5	3	13	2	2	3	2	4	41	8	5	5	9	6	3	42	116	B. melitensis bv. 3	Human	Helan	1979
NX1979108	11	1	5	3	13	2	2	3	2	4	41	8	12	4	3	9	6	42	116	B. melitensis bv. 3	Human	Lingwu	1979
NX1979105	3	1	5	3	13	2	2	3	2	4	41	8	7	4	3	10	6	42	116	B. melitensis bv. 3	Human	Lingwu	1979
NX1979107	11	1	5	3	13	2	2	3	2	4	41	8	12	4	3	9	6	42	116	B. melitensis bv. 3	Human	Lingwu	1979
NX200905	19	1	5	3	13	2	2	3	2	4	41	8	4	4	3	7	5	42	116	B. melitensis bv. 3	Human	Hongshibao	2009
NX200907	18	1	5	3	13	2	2	3	2	4	41	8	7	4	3	7	5	42	116	B. melitensis bv. 3	Human	Litong	2009
NX200901	54	1	5	3	13	2	2	3	2	4	41	8	4	4	7	4	4	42	116	B. melitensis bv. 3	Human	Qingtongxia	2009
NX200902	32	1	5	3	13	2	2	3	2	4	41	8	6	4	3	8	6	42	116	B. melitensis bv. 3	Human	Litong	2009
NX200903	18	1	5	3	13	2	2	3	2	4	41	8	7	4	3	7	5	42	116	B. melitensis bv. 3	Human	Litong	2009
NX200904	55	1	5	3	13	2	2	3	2	4	41	8	4	4	8	4	4	42	116	B. melitensis bv. 3	Human	Qingtongxia	2009
NX201006	27	1	5	3	13	2	2	3	2	4	41	8	6	4	3	7	5	42	116	B. melitensis bv. 3	Human	Litong	2010
NX201001	19	1	5	3	13	2	2	3	2	4	41	8	4	4	3	7	5	42	116	B. melitensis bv. 3	Human	Hongshibao	2010
NX201004	54	1	5	3	13	2	2	3	2	4	41	8	4	4	7	4	4	42	116	B. melitensis bv. 3	Human	Litong	2010
NX201003	2	1	5	3	13	2	2	3	2	4	41	8	7	4	3	7	6	42	116	B. melitensis bv. 3	Human	Qingtongxia	2010
NX201102	2	1	5	3	13	2	2	3	2	4	41	8	7	4	3	7	6	42	116	B. melitensis bv. 3	Human	Litong	2011
NX201101	27	1	5	3	13	2	2	3	2	4	41	8	6	4	3	7	5	42	116	B. melitensis bv. 3	Human	Litong	2011
NX201103	53	1	5	3	13	2	2	3	2	4	41	8	4	4	6	4	4	42	116	B. melitensis bv. 3	Human	Litong	2011
NX201202	26	1	5	3	13	2	2	3	2	4	41	8	6	4	3	6	5	42	116	B. melitensis bv. 3	Human	Yanchi	2012
NX201207	26	1	5	3	13	2	2	3	2	4	41	8	6	4	3	6	5	42	116	B. melitensis bv. 3	Human	Yanchi	2012
NX201206	27	1	5	3	13	2	2	3	2	4	41	8	6	4	3	7	5	42	116	B. melitensis bv. 3	Human	Qingtongxia	2012
NX201201	27	1	5	3	13	2	2	3	2	4	41	8	6	4	3	7	5	42	116	B. melitensis bv. 3	Human	Qingtongxia	2012
NX201205	18	1	5	3	13	2	2	3	2	4	41	8	7	4	3	7	5	42	116	B. melitensis bv. 3	Human	Litong	2012
NX201204	23	1	5	3	13	2	2	3	2	4	41	8	9	4	3	7	5	42	116	B. melitensis bv. 3	Human	Litong	2012
NX201203	27	1	5	3	13	2	2	3	2	4	41	8	6	4	3	7	5	42	116	B. melitensis bv. 3	Human	Litong	2012
NX201210	51	1	5	3	13	2	2	3	2	4	41	8	4	4	7	5	4	42	116	B. melitensis bv. 3	Human	Litong	2012
NX201209	54	1	5	3	13	2	2	3	2	4	41	8	4	4	7	4	4	42	116	B. melitensis bv. 3	Human	Litong	2012
NX201208	1	1	5	3	13	2	2	3	2	4	41	8	7	4	3	8	6	42	116	B. melitensis bv. 3	Human	Litong	2012
NX201301	25	1	5	3	13	2	2	3	2	4	41	8	6	4	3	9	5	42	116	B. melitensis bv. 3	Human	Qingtongxia	2013
NX201302	18	1	5	3	13	2	2	3	2	4	41	8	7	4	3	7	5	42	116	B. melitensis bv. 3	Human	Xixia	2013
NX201303	23	1	5	3	13	2	2	3	2	4	41	8	9	4	3	7	5	42	116	B. melitensis bv. 3	Human	Qingtongxia	2013
NX201304	59	1	5	3	13	2	2	3	2	4	41	8	4	4	8	4	5	42	116	B. melitensis bv. 3	Human	Litong	2013
NX201305	23	1	5	3	13	2	2	3	2	4	41	8	9	4	3	7	5	42	116	B. melitensis bv. 3	Human	Qingtongxia	2013
NX201306	27	1	5	3	13	2	2	3	2	4	41	8	6	4	3	7	5	42	116	B. melitensis bv. 3	Human	Litong	2013
NX201316	16	1	5	3	13	2	2	3	2	4	41	8	8	4	3	6	7	42	116	B. melitensis bv. 3	Human	Yanchi	2013
NX201315	36	1	5	3	13	2	2	3	2	4	41	8	6	4	3	8	5	42	116	B. melitensis bv. 3	Human	Yanchi	2013
NX201314	7	1	5	3	13	2	2	3	2	4	41	8	5	4	3	7	6	42	116	B. melitensis bv. 3	Human	Yanchi	2013
NX201307	56	1	5	3	13	2	2	3	2	4	41	8	4	4	5	4	4	42	116	B. melitensis bv. 3	Human	Yanchi	2013
NX201313	27	1	5	3	13	2	2	3	2	4	41	8	6	4	3	7	5	42	116	B. melitensis bv. 3	Human	Yanchi	2013
NX201312	24	1	5	3	13	2	2	3	2	4	41	8	6	4	3	5	5	42	116	B. melitensis bv. 3	Human	Yanchi	2013
NX201308	57	1	5	3	13	2	2	3	2	4	41	8	4	4	9	4	4	42	116	B. melitensis bv. 3	Human	Litong	2013
NX201311	29	1	5	3	13	2	2	3	2	4	41	8	8	4	3	7	5	42	116	B. melitensis bv. 3	Human	Yanchi	2013
NX201310	25	1	5	3	13	2	2	3	2	4	41	8	6	4	3	9	5	42	116	B. melitensis bv. 3	Human	Yanchi	2013
NX201309	29	1	5	3	13	2	2	3	2	4	41	8	8	4	3	7	5	42	116	B. melitensis bv. 3	Human	Litong	2013
NX201317	22	1	5	3	13	2	2	3	2	4	41	8	9	4	3	7	8	42	116	B. melitensis bv. 3	Human	Pingluo	2013
NX201318	22	1	5	3	13	2	2	3	2	4	41	8	9	4	3	7	8	42	116	B. melitensis bv. 3	Human	Pingluo	2013
NX201319	4	1	5	3	13	2	2	3	2	4	41	8	7	4	3	4	6	42	116	B. melitensis bv. 3	Human	Yanchi	2013
NX201320	45	1	5	3	13	2	2	3	2	4	41	8	7	4	6	5	6	42	116	B. melitensis bv. 3	Human	Qingtongxia	2013
NX201321	26	1	5	3	13	2	2	3	2	4	41	8	6	4	3	6	5	42	116	B. melitensis bv. 3	Human	Yanchi	2013
NX201901	28	1	5	3	13	2	2	3	2	4	41	8	8	4	3	6	5	42	116	B. melitensis bv. 3	Human	Qingtongxia	2019
NX201902	44	1	5	3	13	2	2	3	2	4	41	8	4	4	3	5	5	42	116	B. melitensis bv. 3	Human	Litong	2019
NX201903	35	1	5	3	13	2	2	3	2	4	41	8	7	4	3	8	5	42	116	B. melitensis bv. 3	Human	Qingtongxia	2019
NX201904	50	1	5	3	13	2	2	3	2	4	43	8	8	4	6	5	6	42	108	B. melitensis bv. 3	Human	Yanchi	2019
NX201905	12	1	5	3	13	2	2	3	2	4	41	8	8	4	3	9	6	42	116	B. melitensis bv. 3	Human	Yanchi	2019
NX201906	48	1	5	3	13	2	2	3	2	4	43	8	6	4	3	5	6	42	108	B. melitensis bv. 3	Human	Litong	2019
NX201907	53	1	5	3	13	2	2	3	2	4	41	8	4	4	6	4	4	42	116	B. melitensis bv. 3	Human	Qingtongxia	2019
NX201908	27	1	5	3	13	2	2	3	2	4	41	8	6	4	3	7	5	42	116	B. melitensis bv. 3	Human	Yanchi	2019
NX201909	47	1	5	3	13	2	2	3	2	4	41	8	7	4	8	5	5	42	116	B. melitensis bv. 3	Human	Yanchi	2019
NX201910	58	1	5	3	13	2	2	3	2	4	41	8	4	4	12	4	4	42	116	B. melitensis bv. 3	Human	Yanchi	2019
NX201911	26	1	5	3	13	2	2	3	2	4	41	8	6	4	3	6	5	42	116	B. melitensis bv. 3	Human	Yanchi	2019
NX201912	15	1	5	3	13	2	2	3	2	4	41	8	7	4	3	6	7	42	116	B. melitensis bv. 3	Human	Yanchi	2019
NX201913	61	1	5	3	13	2	2	3	2	4	41	8	5	5	3	6	4	42	116	B. melitensis bv. 3	Human	Erdos (Inner Mogolia)	2019
NX201914	6	1	5	3	13	2	2	3	2	4	41	8	7	4	3	7	4	42	116	B. melitensis bv. 3	Human	Erdos (Inner Mogolia)	2019
NX201915	41	1	5	3	13	2	2	3	2	4	41	8	5	4	3	9	5	42	116	B. melitensis bv. 3	Human	Yanchi	2019
NX201916	17	1	5	3	13	2	2	3	2	4	41	8	7	4	3	11	7	42	116	B. melitensis bv. 3	Human	Yanchi	2019
NX201917	5	1	5	3	13	2	2	3	2	4	41	8	7	4	3	5	6	42	116	B. melitensis bv. 3	Human	Yanchi	2019
NX201918	13	1	5	3	13	2	2	3	2	4	41	8	8	4	3	4	6	42	116	B. melitensis bv. 3	Human	Lingwu	2019
NX201919	1	1	5	3	13	2	2	3	2	4	41	8	7	4	3	8	6	42	116	B. melitensis bv. 3	Human	Lingwu	2019
NX201920	38	1	5	3	13	2	2	3	2	4	41	8	4	4	3	8	5	42	116	B. melitensis bv. 3	Human	Lingwu	2019
NX201921	34	1	5	3	13	2	2	3	2	4	41	8	6	4	3	8	4	42	116	B. melitensis bv. 3	Human	Yanchi	2019
NX201922	26	1	5	3	13	2	2	3	2	4	41	8	6	4	3	6	5	42	116	B. melitensis bv. 3	Human	Yanchi	2019
NX201923	14	1	5	3	13	2	2	3	2	4	41	8	5	4	3	6	7	42	116	B. melitensis bv. 3	Human	Yanchi	2019
NX201924	14	1	5	3	13	2	2	3	2	4	41	8	5	4	3	6	7	42	116	B. melitensis bv. 3	Human	Yanchi	2019
NX201925	18	1	5	3	13	2	2	3	2	4	41	8	7	4	3	7	5	42	116	B. melitensis bv. 3	Human	Yanchi	2019
NX201926	25	1	5	3	13	2	2	3	2	4	41	8	6	4	3	9	5	42	116	B. melitensis bv. 3	Human	Yanchi	2019
NX201927	28	1	5	3	13	2	2	3	2	4	41	8	8	4	3	6	5	42	116	B. melitensis bv. 3	Human	Yanchi	2019
NX201928	31	1	5	3	13	2	2	3	2	4	41	8	8	4	3	6	4	42	116	B. melitensis bv. 3	Human	Erdos (Inner Mogolia)	2019
NX201929	24	1	5	3	13	2	2	3	2	4	41	8	6	4	3	5	5	42	116	B. melitensis bv. 3	Human	Yanchi	2019
NX201930	30	1	5	3	13	2	2	3	2	4	41	8	8	4	3	9	5	42	116	B. melitensis bv. 3	Human	Yanchi	2019
NX201931	27	1	5	3	13	2	2	3	2	4	41	8	6	4	3	7	5	42	116	B. melitensis bv. 3	Human	Yanchi	2019
NX201932	37	1	5	3	13	2	2	3	2	4	41	8	5	4	3	8	5	42	116	B. melitensis bv. 3	Human	Yanchi	2019
NX201933	47	1	5	3	13	2	2	3	2	4	41	8	7	4	8	5	5	42	116	B. melitensis bv. 3	Human	Unknown	2019
NX201934	46	1	5	3	13	2	2	3	2	4	41	8	7	4	6	5	7	42	116	B. melitensis bv. 3	Human	Dianbian (Shaanxi)	2019
NX201935	9	1	5	3	13	2	2	3	2	4	41	8	4	4	3	6	6	42	116	B. melitensis bv. 3	Human	Lingwu	2019
NX201936	8	1	5	3	13	2	2	3	2	4	41	8	4	4	3	7	6	42	116	B. melitensis bv. 3	Human	Yanchi	2019
NX201937	27	1	5	3	13	2	2	3	2	4	41	8	6	4	3	7	5	42	116	B. melitensis bv. 3	Human	Yanchi	2019
NX201938	1	1	5	3	13	2	2	3	2	4	41	8	7	4	3	8	6	42	116	B. melitensis bv. 3	Human	Yanchi	2019
NX201939	36	1	5	3	13	2	2	3	2	4	41	8	6	4	3	8	5	42	116	B. melitensis bv. 3	Human	Yanchi	2019
NX201940	52	1	5	3	13	2	2	3	2	4	41	8	4	4	11	5	4	42	116	B. melitensis bv. 3	Human	Yanchi	2019
NX201941	49	1	5	3	13	2	2	3	2	4	43	8	6	4	3	5	5	42	108	B. melitensis bv. 3	Human	Yanchi	2019
NX201942	39	1	5	3	13	2	2	3	2	4	41	8	8	4	3	8	5	42	116	B. melitensis bv. 3	Human	Yanchi	2019
NX201943	20	1	5	3	13	2	2	3	2	4	41	8	11	4	3	7	5	42	116	B. melitensis bv. 3	Human	Yanchi	2019
NX201944	24	1	5	3	13	2	2	3	2	4	41	8	6	4	3	5	5	42	116	B. melitensis bv. 3	Human	Yanchi	2019
NX201945	1	1	5	3	13	2	2	3	2	4	41	8	7	4	3	8	6	42	116	B. melitensis bv. 3	Human	Yanchi	2019
NX201946	21	1	5	3	13	2	2	3	2	4	41	8	5	4	3	7	5	42	116	B. melitensis bv. 3	Human	Yanchi	2019
NX201947	33	1	5	3	13	2	2	3	2	4	41	8	6	4	3	8	7	42	116	B. melitensis bv. 3	Human	Yanchi	2019
NX201948	35	1	5	3	13	2	2	3	2	4	41	8	7	4	3	8	5	42	116	B. melitensis bv. 3	Human	Yanchi	2019

## Sheet: Sheet2
The discriminatory power of MLVA-16 to strains
Locus	GHDI value
Bruce6	0
Bruce8	0
Bruce11	0
Bruce12	0
Bruce42	0
Bruce43	0
Bruce45	0
Bruce55	0
Bruce18	0
Bruce19	0.056
Bruce21	0
Bruce4	0.819
Bruce7	0.0377
Bruce9	0.3106
Bruce16	0.8176
Bruce30	0.6548
MLVA-8	0
MLVA-11	0.056
GT (MLVA-16)	0.9815
