# Supplementary material for: Epidemiological changes and molecular characteristics of Brucella strains in Ningxia, China
Source: Front Microbiol. 2024 Jan 19;15:1320845. doi: 10.3389/fmicb.2024.1320845 (PMC10835715; doi:10.3389/fmicb.2024.1320845)
Supplement: Supplementary file 2 [file Table_2.xlsx]

## Sheet: Sheet1
Table S2 The 595 Brucella melitensis strains were used for genetic analysis of national scale
Key	Bruce6	Bruce8	Bruce11	Bruce12	Bruce42	Bruce43	Bruce45	Bruce55	Bruce18	Bruce19	Bruce21	Bruce4	Bruce7	Bruce9	Bruce16	Bruce30	Panel 1	MLVA-11	Host	Isolatedin	Regions	Areas	Year	Times	Spans
CBm0311	1	5	3	13	2	2	3	2	4	41	8	9	4	3	5	4	42	116	Human	Beijing	North China	North	2006	2001~2018	2000s
CBm1272	1	5	3	13	2	2	3	2	4	41	8	3	4	2	3	7	42	116	Human	Beijing	North China	North	2017	2001~2018	2010s
CBm1273	1	5	3	13	2	2	3	2	4	41	8	3	4	2	3	7	42	116	Human	Beijing	North China	North	2017	2001~2018	2010s
CBm1274	1	5	3	13	2	2	3	2	4	41	8	3	4	2	3	7	42	116	Human	Beijing	North China	North	2017	2001~2018	2010s
CBm1033	1	5	3	13	2	2	3	2	4	41	8	5	4	3	7	7	42	116	Human	Chongqing	Southwest China	South	2014	2001~2018	2010s
CBm1034	1	5	3	13	2	2	3	2	4	42	8	4	4	3	7	7	42	108	Sheep	Chongqing	Southwest China	South	2014	2001~2018	2010s
CBm1035	1	5	3	13	2	2	3	2	4	42	8	4	4	3	7	4	42	108	Sheep	Chongqing	Southwest China	South	2014	2001~2018	2010s
CBm1036	1	5	3	13	2	2	3	2	4	41	8	4	4	3	6	7	42	116	Sheep	Chongqing	Southwest China	South	2014	2001~2018	2010s
CBm0459	1	5	3	13	2	2	3	2	4	41	8	5	4	3	6	7	42	116	Human	Fujian	East China	South	2009	2001~2018	2000s
CBm0460	1	5	3	13	2	2	3	2	4	41	8	5	8	3	5	4	42	116	Human	Fujian	East China	South	2009	2001~2018	2000s
CBm0461	1	5	3	13	2	2	3	2	4	41	8	4	4	3	4	8	42	116	Human	Fujian	East China	South	2009	2001~2018	2000s
CBm0462	1	5	3	13	2	2	3	2	4	41	8	4	4	7	4	6	42	116	Human	Fujian	East China	South	2009	2001~2018	2000s
CBm0463	1	5	3	13	2	2	3	2	4	41	8	4	4	3	4	6	42	116	Human	Fujian	East China	South	2009	2001~2018	2000s
CBm0464	1	5	3	13	2	2	3	2	4	41	8	4	4	7	4	4	42	116	Human	Fujian	East China	South	2009	2001~2018	2000s
CBm0465	1	5	3	13	2	2	3	2	4	46	8	5	4	3	5	5	42	297	Human	Fujian	East China	South	2009	2001~2018	2000s
CBm0466	1	5	3	13	2	2	3	2	4	41	8	4	4	9	4	5	42	116	Human	Fujian	East China	South	2009	2001~2018	2000s
CBm0467	1	5	3	13	2	2	3	2	4	41	8	4	4	3	4	6	42	116	Human	Fujian	East China	South	2009	2001~2018	2000s
CBm0468	1	5	3	13	2	2	3	2	4	41	8	4	4	7	4	4	42	116	Human	Fujian	East China	South	2009	2001~2018	2000s
CBm0469	1	5	3	13	3	1	3	2	4	41	8	4	4	9	4	6	58	120	Human	Fujian	East China	South	2009	2001~2018	2000s
CBm1321	1	5	3	13	2	2	3	2	4	41	8	7	4	3	5	5	42	116	Human	Fujian	East China	South	2018	2001~2018	2010s
CBm1322	1	5	3	13	2	2	3	2	4	41	8	6	4	3	4	6	42	116	Human	Fujian	East China	South	2018	2001~2018	2010s
CBm1323	1	5	3	13	2	2	3	2	4	41	8	5	4	3	4	5	42	116	Human	Fujian	East China	South	2018	2001~2018	2010s
CBm1324	1	5	3	13	2	2	3	2	4	41	8	6	5	3	6	4	42	116	Human	Fujian	East China	South	2018	2001~2018	2010s
CBm1177	1	5	3	13	2	2	3	2	4	41	8	3	5	3	7	5	42	116	Sheep	Gansu	Northwest China	North	2016	2001~2018	2010s
CBm1178	1	5	3	13	2	2	3	2	4	41	8	2	1	3	4	5	42	116	Sheep	Gansu	Northwest China	North	2016	2001~2018	2010s
CBm1179	1	5	3	13	2	2	3	2	4	41	8	4	3	2	5	6	42	116	Sheep	Gansu	Northwest China	North	2016	2001~2018	2010s
CBm1180	1	5	3	13	2	2	3	2	4	41	8	4	3	2	5	6	42	116	Sheep	Gansu	Northwest China	North	2016	2001~2018	2010s
CBm1181	1	5	3	13	2	2	3	2	4	41	8	6	3	3	7	5	42	116	Sheep	Gansu	Northwest China	North	2016	2001~2018	2010s
CBm1182	1	5	3	13	2	2	3	2	4	41	8	7	3	2	3	5	42	116	Sheep	Gansu	Northwest China	North	2016	2001~2018	2010s
CBm1183	1	5	3	13	2	2	3	2	4	41	8	7	3	2	3	5	42	116	Sheep	Gansu	Northwest China	North	2016	2001~2018	2010s
CBm1184	1	5	3	13	2	2	3	2	4	41	8	3	5	3	7	5	42	116	Sheep	Gansu	Northwest China	North	2016	2001~2018	2010s
CBm1185	1	5	3	13	2	2	3	2	4	41	8	7	3	2	3	5	42	116	Sheep	Gansu	Northwest China	North	2016	2001~2018	2010s
CBm1186	1	5	3	13	2	2	3	2	4	41	8	7	3	2	3	5	42	116	Sheep	Gansu	Northwest China	North	2016	2001~2018	2010s
CBm1187	1	5	3	13	2	2	3	2	4	41	8	2	1	3	4	5	42	116	Sheep	Gansu	Northwest China	North	2016	2001~2018	2010s
CBm1188	1	5	3	13	2	2	3	2	4	41	8	4	3	2	5	6	42	116	Sheep	Gansu	Northwest China	North	2016	2001~2018	2010s
CBm1189	1	5	3	13	2	2	3	2	4	41	8	4	3	2	5	6	42	116	Sheep	Gansu	Northwest China	North	2016	2001~2018	2010s
CBm1190	1	5	3	13	2	2	3	2	4	41	8	6	3	3	7	5	42	116	Sheep	Gansu	Northwest China	North	2016	2001~2018	2010s
CBm1191	1	5	3	12	2	2	3	2	4	41	8	7	3	2	4	4	45	115	Sheep	Gansu	Northwest China	North	2016	2001~2018	2010s
CBm1192	1	5	3	12	2	2	3	2	4	41	8	7	3	2	4	4	45	115	Sheep	Gansu	Northwest China	North	2016	2001~2018	2010s
CBm1195	1	5	3	13	2	3	3	2	4	41	8	5	3	2	2	5	63	111	Sheep	Gansu	Northwest China	North	2016	2001~2018	2010s
CBm1196	1	5	3	13	2	3	3	2	4	41	8	2	5	3	7	5	63	111	Sheep	Gansu	Northwest China	North	2016	2001~2018	2010s
CBm1197	1	5	3	13	2	3	3	2	4	41	8	6	4	3	3	5	63	111	Sheep	Gansu	Northwest China	North	2016	2001~2018	2010s
CBm1198	1	5	3	13	2	3	3	2	4	41	8	6	3	2	2	5	63	111	Sheep	Gansu	Northwest China	North	2016	2001~2018	2010s
CBm1199	1	5	3	13	2	3	3	2	4	41	8	6	4	3	3	5	63	111	Sheep	Gansu	Northwest China	North	2016	2001~2018	2010s
CBm1200	1	5	3	13	2	3	3	2	4	41	8	6	3	2	2	5	63	111	Sheep	Gansu	Northwest China	North	2016	2001~2018	2010s
CBm1201	1	5	3	13	2	3	3	2	4	41	8	5	3	2	2	5	63	111	Sheep	Gansu	Northwest China	North	2016	2001~2018	2010s
CBm1202	1	5	3	13	2	3	3	2	4	41	8	2	5	3	7	5	63	111	Sheep	Gansu	Northwest China	North	2016	2001~2018	2010s
CBm0329	1	5	3	13	2	2	3	2	4	41	8	5	4	3	5	8	42	116	Human	Guangdong	South China	South	2006	2001~2018	2000s
CBm0330	1	5	3	13	2	2	3	2	4	41	8	5	4	3	5	6	42	116	Human	Guangdong	South China	South	2006	2001~2018	2000s
CBm0331	1	5	3	13	2	2	3	2	4	41	8	5	4	3	5	8	42	116	Human	Guangdong	South China	South	2006	2001~2018	2000s
CBm0332	1	5	3	13	2	2	3	2	4	41	8	5	4	3	5	4	42	116	Human	Guangdong	South China	South	2006	2001~2018	2000s
CBm0333	1	5	3	13	2	2	3	2	4	41	8	5	4	3	5	8	42	116	Human	Guangdong	South China	South	2006	2001~2018	2000s
CBm0355	1	5	3	13	2	2	3	2	4	41	8	5	4	3	8	5	42	116	Human	Guangdong	South China	South	2007	2001~2018	2000s
CBm0356	1	5	3	13	2	2	3	2	4	41	8	5	4	3	8	6	42	116	Human	Guangdong	South China	South	2007	2001~2018	2000s
CBm0357	1	5	3	13	2	2	3	2	4	41	8	5	5	3	6	6	42	116	Human	Guangdong	South China	South	2007	2001~2018	2000s
CBm0358	1	5	3	13	2	2	3	2	4	41	8	5	4	3	7	5	42	116	Human	Guangdong	South China	South	2007	2001~2018	2000s
CBm0359	1	5	3	13	2	2	3	2	4	41	8	5	4	3	8	7	42	116	Human	Guangdong	South China	South	2007	2001~2018	2000s
CBm0360	1	5	3	13	2	2	3	2	4	41	8	5	4	3	7	5	42	116	Human	Guangdong	South China	South	2007	2001~2018	2000s
CBm0361	1	5	3	13	2	2	3	2	4	41	8	5	4	3	8	6	42	116	Human	Guangdong	South China	South	2007	2001~2018	2000s
CBm0362	1	5	3	13	2	2	3	2	4	41	8	5	4	3	6	6	42	116	Human	Guangdong	South China	South	2007	2001~2018	2000s
CBm0777	1	5	3	13	2	2	3	2	4	41	8	4	4	3	5	6	42	116	Human	Guangdong	South China	South	2011	2001~2018	2010s
CBm0778	1	5	3	13	2	2	3	2	4	41	8	4	4	3	3	5	42	116	Human	Guangdong	South China	South	2011	2001~2018	2010s
CBm0779	1	5	3	13	2	2	3	2	4	41	8	4	4	3	4	5	42	116	Human	Guangdong	South China	South	2011	2001~2018	2010s
CBm0780	1	5	3	13	2	2	3	2	4	41	8	3	4	3	7	5	42	116	Human	Guangdong	South China	South	2011	2001~2018	2010s
CBm0781	1	5	3	13	2	2	3	2	4	41	8	8	4	3	4	6	42	116	Human	Guangdong	South China	South	2011	2001~2018	2010s
CBm0782	1	5	3	13	2	2	3	2	4	41	8	3	4	3	4	4	42	116	Human	Guangdong	South China	South	2011	2001~2018	2010s
CBm0783	1	5	3	13	2	2	3	2	4	41	8	3	4	3	4	5	42	116	Human	Guangdong	South China	South	2011	2001~2018	2010s
CBm0784	1	5	3	13	2	2	3	2	4	41	8	4	4	3	5	6	42	116	Human	Guangdong	South China	South	2011	2001~2018	2010s
CBm0785	1	5	3	13	2	2	3	2	4	41	8	4	4	3	3	5	42	116	Human	Guangdong	South China	South	2011	2001~2018	2010s
CBm0786	1	5	3	13	2	2	3	2	4	41	8	3	4	3	7	5	42	116	Human	Guangdong	South China	South	2011	2001~2018	2010s
CBm0787	1	5	3	13	2	2	3	2	4	41	8	8	4	3	4	6	42	116	Human	Guangdong	South China	South	2011	2001~2018	2010s
CBm0942	1	5	3	13	2	2	3	2	4	41	8	9	4	3	5	6	42	116	Human	Guangdong	South China	South	2013	2001~2018	2010s
CBm0943	1	5	3	13	2	2	3	2	4	41	8	9	4	3	5	7	42	116	Human	Guangdong	South China	South	2013	2001~2018	2010s
CBm0944	1	5	3	13	2	2	3	2	4	41	8	4	5	3	7	7	42	116	Human	Guangdong	South China	South	2013	2001~2018	2010s
CBm0945	1	5	3	13	2	3	3	2	4	41	8	4	5	3	7	4	63	111	Human	Guangdong	South China	South	2013	2001~2018	2010s
CBm1282	1	5	3	13	2	2	3	2	4	41	8	4	4	2	3	5	42	116	Human	Guangdong	South China	South	2017	2001~2018	2010s
CBm1283	1	5	3	13	2	2	3	2	4	41	8	3	4	2	3	5	42	116	Human	Guangdong	South China	South	2017	2001~2018	2010s
CBm1289	1	5	3	13	2	2	3	2	4	41	8	7	4	2	3	9	42	116	Human	Guangdong	South China	South	2017	2001~2018	2010s
CBm1290	1	5	3	13	2	2	3	2	4	41	8	8	4	2	3	6	42	116	Human	Guangdong	South China	South	2017	2001~2018	2010s
CBm1291	1	5	3	13	2	2	3	2	4	41	8	8	4	2	3	6	42	116	Human	Guangdong	South China	South	2017	2001~2018	2010s
CBm1292	1	5	3	13	2	2	3	2	4	41	8	7	4	2	3	8	42	116	Human	Guangdong	South China	South	2017	2001~2018	2010s
CBm1293	1	5	3	13	2	2	3	2	4	41	8	8	4	2	3	6	42	116	Human	Guangdong	South China	South	2017	2001~2018	2010s
CBm1294	1	5	3	13	2	2	3	2	4	41	8	7	4	2	3	5	42	116	Human	Guangdong	South China	South	2017	2001~2018	2010s
CBm1295	1	5	3	13	2	2	3	2	4	41	8	4	4	3	9	7	42	116	Human	Guangdong	South China	South	2017	2001~2018	2010s
CBm1296	1	5	3	13	2	2	3	2	4	41	8	5	4	3	6	6	42	116	Human	Guangdong	South China	South	2017	2001~2018	2010s
CBm1297	1	5	3	13	2	2	3	2	4	41	8	5	4	2	3	9	42	116	Human	Guangdong	South China	South	2017	2001~2018	2010s
CBm1298	1	5	3	13	2	2	3	2	4	41	8	7	4	2	3	5	42	116	Human	Guangdong	South China	South	2017	2001~2018	2010s
CBm1299	1	5	3	13	2	2	3	2	4	41	8	6	4	2	3	6	42	116	Human	Guangdong	South China	South	2017	2001~2018	2010s
CBm1300	1	5	3	13	2	2	3	2	4	41	8	5	4	2	3	5	42	116	Human	Guangdong	South China	South	2017	2001~2018	2010s
CBm1301	1	5	3	13	2	2	3	2	4	41	8	7	4	3	3	5	42	116	Human	Guangdong	South China	South	2017	2001~2018	2010s
CBm1302	1	5	3	13	2	2	3	2	4	41	8	4	4	2	3	6	42	116	Human	Guangdong	South China	South	2017	2001~2018	2010s
CBm1303	1	5	3	13	2	2	3	2	4	41	8	5	4	3	6	5	42	116	Human	Guangdong	South China	South	2017	2001~2018	2010s
CBm1304	1	5	3	13	2	2	3	2	4	41	8	6	4	2	3	8	42	116	Human	Guangdong	South China	South	2017	2001~2018	2010s
CBm1305	1	5	3	13	2	2	3	2	4	41	8	5	4	2	3	6	42	116	Human	Guangdong	South China	South	2017	2001~2018	2010s
CBm0028	1	5	3	13	2	2	3	2	4	41	8	5	4	3	7	6	42	116	Human	Guangxi	South China	South	1961	1950~1970	1960s
CBm0029	1	5	3	13	3	1	3	2	4	41	8	5	5	3	9	6	58	120	Human	Guangxi	South China	South	1961	1950~1970	1960s
CBm0030	1	5	3	13	3	1	3	2	4	41	8	5	5	3	9	6	58	120	Human	Guangxi	South China	South	1961	1950~1970	1960s
CBm0031	1	5	3	13	3	1	3	2	4	41	8	5	5	3	9	6	58	120	Human	Guangxi	South China	South	1961	1950~1970	1960s
CBm0848	1	5	3	13	2	2	3	2	4	41	8	8	4	3	7	6	42	116	Human	Guangxi	South China	South	2012	2001~2018	2010s
CBm0947	1	5	3	13	2	2	3	2	4	41	8	4	4	3	6	12	42	116	Human	Guangxi	South China	South	2013	2001~2018	2010s
CBm0948	1	5	3	13	2	2	3	2	4	41	8	8	4	3	7	6	42	116	Human	Guangxi	South China	South	2013	2001~2018	2010s
CBm0949	1	5	3	13	2	2	3	2	4	41	8	7	4	3	6	6	42	116	Human	Guangxi	South China	South	2013	2001~2018	2010s
CBm0950	1	5	3	13	2	2	3	2	4	41	8	6	4	3	4	4	42	116	Human	Guangxi	South China	South	2013	2001~2018	2010s
CBm0951	1	5	3	13	2	2	3	2	4	41	8	8	4	3	7	6	42	116	Human	Guangxi	South China	South	2013	2001~2018	2010s
CBm0952	1	5	3	13	2	2	3	2	4	41	8	8	4	3	7	6	42	116	Human	Guangxi	South China	South	2013	2001~2018	2010s
CBm1244	1	5	3	13	2	2	3	2	4	41	8	4	4	3	4	5	42	116	Human	Guangxi	South China	South	2016	2001~2018	2010s
CBm1245	1	5	3	13	2	2	3	2	4	41	8	5	4	3	4	5	42	116	Human	Guangxi	South China	South	2016	2001~2018	2010s
CBm1246	1	5	3	13	2	2	3	2	4	41	8	5	4	3	4	5	42	116	Human	Guangxi	South China	South	2016	2001~2018	2010s
CBm1247	1	5	3	13	2	2	3	2	4	41	8	5	4	3	8	5	42	116	Human	Guangxi	South China	South	2016	2001~2018	2010s
CBm1248	1	5	3	13	2	2	3	2	4	41	8	6	4	3	4	4	42	116	Human	Guangxi	South China	South	2016	2001~2018	2010s
CBm1249	1	5	3	13	2	2	3	2	4	41	8	6	4	3	4	4	42	116	Human	Guangxi	South China	South	2016	2001~2018	2010s
CBm1250	1	5	3	13	2	2	3	2	4	41	8	8	4	3	7	6	42	116	Human	Guangxi	South China	South	2016	2001~2018	2010s
CBm1251	1	5	3	13	2	2	3	2	4	36	8	4	4	5	6	7	42	342	Human	Guangxi	South China	South	2016	2001~2018	2010s
CBm1252	1	5	3	13	3	2	3	2	4	41	8	7	4	6	5	5	43	125	Human	Guangxi	South China	South	2016	2001~2018	2010s
CBm1253	1	5	3	13	3	1	3	2	4	41	8	5	5	3	9	6	58	120	Human	Guangxi	South China	South	2016	2001~2018	2010s
CBm1254	1	5	3	13	2	1	3	2	4	41	8	5	4	7	5	3	114	291	Human	Guangxi	South China	South	2016	2001~2018	2010s
CBm0044	1	5	3	13	2	2	3	2	4	41	8	5	6	3	8	5	42	116	Human	Hainan	South China	South	1963	1950~1970	1960s
CBm0072	1	5	3	13	2	2	3	2	4	41	8	5	8	3	5	5	42	116	Sheep	Hainan	South China	South	1972	1950~1970	1970s
CBm0160	1	5	3	13	2	2	3	2	4	41	8	5	4	3	8	6	42	116	Human	Hainan	South China	South	1982	1980~2000	1980s
CBm0161	1	5	3	13	2	2	3	2	4	41	8	5	4	3	8	6	42	116	Human	Hainan	South China	South	1982	1980~2000	1980s
CBm0849	1	5	3	13	2	2	3	2	4	41	9	4	6	3	5	5	42	345	Human	Hainan	South China	South	2012	2001~2018	2010s
CBm0850	1	5	3	13	2	3	3	2	4	41	8	6	4	3	6	5	63	111	Human	Hainan	South China	South	2012	2001~2018	2010s
CBm0851	1	5	3	13	2	3	3	2	4	41	8	9	4	9	5	5	63	111	Human	Hainan	South China	South	2012	2001~2018	2010s
CBm0852	1	5	3	13	2	3	3	2	4	41	8	9	4	9	5	5	63	111	Human	Hainan	South China	South	2012	2001~2018	2010s
CBm0953	1	5	3	13	2	2	3	2	4	41	8	7	4	3	4	3	42	116	Human	Hainan	South China	South	2013	2001~2018	2010s
CBm0954	1	5	3	13	2	2	3	2	4	41	8	4	5	3	8	3	42	116	Human	Hainan	South China	South	2013	2001~2018	2010s
CBm0955	1	5	3	13	2	2	3	2	4	41	8	7	4	3	4	6	42	116	Human	Hainan	South China	South	2013	2001~2018	2010s
CBm0956	1	5	3	13	2	2	3	2	4	41	8	5	4	3	9	6	42	116	Human	Hainan	South China	South	2013	2001~2018	2010s
CBm0957	1	5	3	13	2	2	3	2	4	41	8	7	4	3	4	3	42	116	Human	Hainan	South China	South	2013	2001~2018	2010s
CBm0958	1	5	3	13	2	2	3	2	4	41	8	7	4	3	4	6	42	116	Human	Hainan	South China	South	2013	2001~2018	2010s
CBm0959	1	5	3	13	2	2	3	2	4	41	8	5	4	3	9	6	42	116	Human	Hainan	South China	South	2013	2001~2018	2010s
CBm0966	1	5	3	14	2	2	3	2	4	41	8	4	6	3	5	5	83	298	Human	Hainan	South China	South	2013	2001~2018	2010s
CBm0967	1	5	3	13	2	1	3	2	4	41	8	5	4	3	9	6	114	291	Human	Hainan	South China	South	2013	2001~2018	2010s
CBm0968	1	5	3	13	2	1	3	2	4	41	8	5	4	3	9	6	114	291	Human	Hainan	South China	South	2013	2001~2018	2010s
CBm1031	1	5	3	13	2	2	3	2	4	46	8	5	4	3	7	3	42	297	Human	Hainan	South China	South	2014	2001~2018	2010s
CBm1032	1	5	3	13	2	2	3	2	4	41	8	5	4	3	4	4	42	116	Human	Hainan	South China	South	2014	2001~2018	2010s
CBm1255	1	5	3	13	3	1	3	2	4	41	8	5	4	8	9	4	58	120	Human	Hainan	South China	South	2016	2001~2018	2010s
CBm1318	1	5	3	13	3	1	3	2	4	41	8	5	4	9	4	7	58	120	Human	Hainan	South China	South	2017	2001~2018	2010s
CBm1320	1	5	3	13	2	3	3	2	4	41	8	4	5	3	4	4	63	111	Human	Hainan	South China	South	2017	2001~2018	2010s
CBm1379	1	5	3	13	3	1	3	2	4	41	8	7	5	7	5	3	58	120	Human	Hainan	South China	South	2018	2001~2018	2010s
CBm1380	1	5	3	13	3	1	3	2	4	41	8	3	5	8	4	3	58	120	Human	Hainan	South China	South	2018	2001~2018	2010s
CBm1381	1	5	3	13	3	1	3	2	4	41	8	3	5	7	5	3	58	120	Human	Hainan	South China	South	2018	2001~2018	2010s
CBm1382	1	5	3	13	3	1	3	2	4	41	8	7	5	7	5	3	58	120	Human	Hainan	South China	South	2018	2001~2018	2010s
CBm0335	1	5	3	13	2	2	3	2	4	41	8	5	4	3	7	6	42	116	Sheep	Hebei	North China	North	2007	2001~2018	2000s
CBm0336	1	5	3	13	2	2	3	2	4	41	8	5	4	3	7	6	42	116	Sheep	Hebei	North China	North	2007	2001~2018	2000s
CBm0337	1	5	3	13	2	2	3	2	4	41	8	5	4	3	7	4	42	116	Sheep	Hebei	North China	North	2007	2001~2018	2000s
CBm0338	1	5	3	13	2	2	3	2	4	41	8	5	4	3	7	6	42	116	Sheep	Hebei	North China	North	2007	2001~2018	2000s
CBm0339	1	5	3	13	2	2	3	2	4	41	8	5	4	3	7	6	42	116	Sheep	Hebei	North China	North	2007	2001~2018	2000s
CBm0479	1	5	3	13	2	2	3	2	4	41	8	5	4	3	6	4	42	116	Human	Hebei	North China	North	2009	2001~2018	2000s
CBm0480	1	5	3	13	2	2	3	2	4	41	8	5	4	3	5	6	42	116	Human	Hebei	North China	North	2009	2001~2018	2000s
CBm0481	1	5	3	13	2	2	3	2	4	41	8	5	4	3	6	4	42	116	Human	Hebei	North China	North	2009	2001~2018	2000s
CBm0731	1	5	3	13	2	2	3	2	4	41	8	6	4	3	5	6	42	116	Human	Hebei	North China	North	2011	2001~2018	2010s
CBm0732	1	5	3	13	2	2	3	2	4	41	8	4	4	3	9	5	42	116	Human	Hebei	North China	North	2011	2001~2018	2010s
CBm0733	1	5	3	13	2	2	3	2	4	41	8	7	4	3	3	5	42	116	Human	Hebei	North China	North	2011	2001~2018	2010s
CBm0734	1	5	3	13	2	2	3	2	4	41	8	6	4	3	5	6	42	116	Human	Hebei	North China	North	2011	2001~2018	2010s
CBm0735	1	5	3	13	2	2	3	2	4	41	8	5	4	3	6	5	42	116	Human	Hebei	North China	North	2011	2001~2018	2010s
CBm0862	1	5	3	13	2	2	3	2	4	41	8	6	4	3	7	6	42	116	Human	Hebei	North China	North	2013	2001~2018	2010s
CBm0863	1	5	3	13	2	2	3	2	4	41	8	6	4	3	5	6	42	116	Human	Hebei	North China	North	2013	2001~2018	2010s
CBm0987	1	5	3	13	2	2	3	2	4	41	8	6	4	3	18	6	42	116	Human	Hebei	North China	North	2014	2001~2018	2010s
CBm0988	1	5	3	13	2	2	3	2	4	41	8	6	4	3	15	6	42	116	Human	Hebei	North China	North	2014	2001~2018	2010s
CBm0989	1	5	3	12	2	2	3	2	4	41	8	6	4	3	15	6	45	115	Human	Hebei	North China	North	2014	2001~2018	2010s
CBm0990	1	5	3	12	2	2	3	2	4	41	8	6	4	3	17	5	45	115	Human	Hebei	North China	North	2014	2001~2018	2010s
CBm0036	1	5	3	13	2	2	3	2	4	41	8	6	4	3	7	6	42	116	Sheep	Heilongjiang	Northeast China	North	1962	1950~1970	1960s
CBm0037	1	5	3	13	2	3	3	2	4	41	8	5	4	3	4	6	63	111	Human	Heilongjiang	Northeast China	North	1962	1950~1970	1960s
CBm0038	1	5	3	13	2	3	3	2	4	41	8	6	4	3	7	5	63	111	Sheep	Heilongjiang	Northeast China	North	1962	1950~1970	1960s
CBm0553	1	5	3	13	2	2	3	2	4	41	8	4	4	3	9	5	42	116	Human	Heilongjiang	Northeast China	North	2010	2001~2018	2010s
CBm0554	1	5	3	13	2	2	3	2	4	41	8	4	4	3	4	5	42	116	Human	Heilongjiang	Northeast China	North	2010	2001~2018	2010s
CBm0805	1	5	3	13	2	2	3	2	4	41	8	8	4	3	4	5	42	116	Human	Heilongjiang	Northeast China	North	2012	2001~2018	2010s
CBm0041	1	5	3	13	2	2	3	2	4	41	8	5	4	3	3	4	42	116	Sheep	Henan	Central China	North	1963	1950~1970	1960s
CBm0042	1	5	3	13	3	2	3	2	4	41	8	5	6	3	8	7	43	125	Human	Henan	Central China	North	1963	1950~1970	1960s
CBm0043	1	5	3	13	3	2	3	2	4	41	8	5	6	3	8	7	43	125	Human	Henan	Central China	North	1963	1950~1970	1960s
CBm0070	1	5	3	13	2	2	3	2	4	41	8	5	8	3	5	4	42	116	Human	Henan	Central China	North	1972	1950~1970	1970s
CBm0071	1	5	3	13	2	2	3	2	4	41	8	5	8	3	5	4	42	116	Sheep	Henan	Central China	North	1972	1950~1970	1970s
CBm0156	1	5	3	13	2	2	3	2	4	41	8	5	4	3	8	5	42	116	Human	Henan	Central China	North	1982	1980~2000	1980s
CBm0157	1	5	3	13	2	2	3	2	4	41	8	5	4	3	8	5	42	116	Human	Henan	Central China	North	1982	1980~2000	1980s
CBm0158	1	5	3	13	2	2	3	2	4	46	8	5	4	3	6	5	42	297	Sheep	Henan	Central China	North	1982	1980~2000	1980s
CBm0273	1	5	3	13	2	2	3	2	4	41	8	8	4	3	7	7	42	116	Human	Henan	Central China	North	2002	2001~2018	2000s
CBm0274	1	5	3	13	2	2	3	2	4	41	8	8	4	3	7	7	42	116	Sheep	Henan	Central China	North	2003	2001~2018	2000s
CBm0275	1	5	3	13	2	2	3	2	4	41	8	8	4	3	7	7	42	116	Sheep	Henan	Central China	North	2003	2001~2018	2000s
CBm0395	1	5	3	13	3	2	3	2	4	41	8	5	4	3	5	6	43	125	Human	Henan	Central China	North	2008	2001~2018	2000s
CBm1080	1	5	3	13	2	2	3	2	4	41	8	6	4	3	4	3	42	116	Human	Hubei	Central China	South	2016	2001~2018	2010s
CBm1081	1	5	3	13	2	2	3	2	4	41	6	4	4	6	4	3	42	294	Human	Hubei	Central China	South	2016	2001~2018	2010s
CBm1082	1	5	3	13	2	2	3	2	4	41	8	4	4	10	4	3	42	116	Human	Hubei	Central China	South	2016	2001~2018	2010s
CBm0396	1	5	3	13	2	2	3	2	4	41	8	5	4	3	5	6	42	116	Human	Hunan	Central China	South	2008	2001~2018	2000s
CBm1256	1	5	3	13	2	2	3	2	4	41	8	5	4	2	3	5	42	116	Human	Hunan	Central China	South	2017	2001~2018	2010s
CBm1257	1	5	3	13	2	2	3	2	4	41	8	5	4	2	3	5	42	116	Human	Hunan	Central China	South	2017	2001~2018	2010s
CBm1258	1	5	3	13	2	2	3	2	4	41	8	4	5	3	5	5	42	116	Human	Hunan	Central China	South	2017	2001~2018	2010s
CBm1259	1	5	3	13	2	2	3	2	4	41	8	4	5	3	5	5	42	116	Human	Hunan	Central China	South	2017	2001~2018	2010s
CBm0001	1	5	3	13	2	2	3	2	4	42	8	7	4	3	6	5	42	108	Human	Inner Mongolia	North China	North	1955	1950~1970	1950S
CBm0020	1	5	3	13	2	2	3	2	4	41	8	6	4	3	7	5	42	116	Sheep	Inner Mongolia	North China	North	1958	1950~1970	1950S
CBm0021	1	5	3	13	2	2	3	2	4	41	8	5	4	3	7	6	42	116	Sheep	Inner Mongolia	North China	North	1958	1950~1970	1950S
CBm0023	1	5	3	13	2	2	3	2	4	41	8	5	4	3	5	5	42	116	Sheep	Inner Mongolia	North China	North	1960	1950~1970	1960s
CBm0024	1	5	3	13	2	3	3	2	4	41	8	5	4	3	7	5	63	111	Human	Inner Mongolia	North China	North	1960	1950~1970	1960s
CBm0025	1	5	3	13	2	3	3	2	4	41	8	5	4	3	7	5	63	111	Human	Inner Mongolia	North China	North	1960	1950~1970	1960s
CBm0053	1	5	3	13	2	2	3	2	4	41	8	7	4	3	6	7	42	116	Human	Inner Mongolia	North China	North	1965	1950~1970	1960s
CBm0316	1	5	3	13	2	2	3	2	4	41	8	5	4	3	7	6	42	116	Sheep	Inner Mongolia	North China	North	2006	2001~2018	2000s
CBm0317	1	5	3	13	2	2	3	2	4	41	8	5	4	3	5	6	42	116	Sheep	Inner Mongolia	North China	North	2006	2001~2018	2000s
CBm0318	1	5	3	13	2	2	3	2	4	41	8	4	4	7	4	4	42	116	Sheep	Inner Mongolia	North China	North	2006	2001~2018	2000s
CBm0319	1	5	3	13	2	2	3	2	4	46	8	5	4	3	5	5	42	297	Sheep	Inner Mongolia	North China	North	2006	2001~2018	2000s
CBm0320	1	5	3	13	2	2	3	2	4	46	8	5	4	3	5	5	42	297	Sheep	Inner Mongolia	North China	North	2006	2001~2018	2000s
CBm0321	1	5	3	13	2	2	3	2	4	41	8	5	4	3	6	5	42	116	Sheep	Inner Mongolia	North China	North	2006	2001~2018	2000s
CBm0322	1	5	3	13	2	2	3	2	4	46	8	5	4	3	5	5	42	297	Sheep	Inner Mongolia	North China	North	2006	2001~2018	2000s
CBm0323	1	5	3	13	2	2	3	2	4	46	8	5	4	3	5	5	42	297	Sheep	Inner Mongolia	North China	North	2006	2001~2018	2000s
CBm0324	1	5	3	13	2	2	3	2	4	46	8	5	4	3	6	5	42	297	Sheep	Inner Mongolia	North China	North	2006	2001~2018	2000s
CBm0325	1	5	3	13	2	2	3	2	4	41	8	5	4	3	7	6	42	116	Sheep	Inner Mongolia	North China	North	2006	2001~2018	2000s
CBm0326	1	5	3	13	2	3	3	2	4	41	8	6	4	8	3	5	63	111	Sheep	Inner Mongolia	North China	North	2006	2001~2018	2000s
CBm0736	1	5	3	13	2	2	3	2	4	41	8	6	4	3	7	6	42	116	Human	Inner Mongolia	North China	North	2011	2001~2018	2010s
CBm0790	1	5	3	13	2	2	3	2	4	41	8	6	4	3	5	6	42	116	Human	Inner Mongolia	North China	North	2012	2001~2018	2010s
CBm0791	1	5	3	13	2	2	3	2	4	41	8	3	4	3	7	5	42	116	Human	Inner Mongolia	North China	North	2012	2001~2018	2010s
CBm0792	1	5	3	13	2	2	3	2	4	41	8	6	4	3	4	5	42	116	Human	Inner Mongolia	North China	North	2012	2001~2018	2010s
CBm0864	1	5	3	13	2	2	3	2	4	41	8	4	4	3	6	6	42	116	Human	Inner Mongolia	North China	North	2013	2001~2018	2010s
CBm0865	1	5	3	13	2	2	3	2	4	41	8	4	4	3	6	6	42	116	Human	Inner Mongolia	North China	North	2013	2001~2018	2010s
CBm0866	1	5	3	13	2	2	3	2	4	41	8	4	4	3	6	6	42	116	Human	Inner Mongolia	North China	North	2013	2001~2018	2010s
CBm0867	1	5	3	13	2	2	3	2	4	41	8	6	4	3	5	5	42	116	Human	Inner Mongolia	North China	North	2013	2001~2018	2010s
CBm0868	1	5	3	13	2	2	3	2	4	41	8	6	4	3	5	5	42	116	Human	Inner Mongolia	North China	North	2013	2001~2018	2010s
CBm0869	1	5	3	13	2	2	3	2	4	41	8	6	4	3	9	8	42	116	Human	Inner Mongolia	North China	North	2013	2001~2018	2010s
CBm0870	1	5	3	13	2	2	3	2	4	41	8	4	4	3	6	7	42	116	Human	Inner Mongolia	North China	North	2013	2001~2018	2010s
CBm0994	1	5	3	13	2	2	3	2	4	41	8	7	4	3	5	5	42	116	Human	Inner Mongolia	North China	North	2014	2001~2018	2010s
CBm0995	1	5	3	13	2	2	3	2	4	41	8	5	4	3	7	5	42	116	Human	Inner Mongolia	North China	North	2014	2001~2018	2010s
CBm0996	1	5	3	13	2	2	3	2	4	41	8	6	4	3	7	7	42	116	Human	Inner Mongolia	North China	North	2014	2001~2018	2010s
CBm0997	1	5	3	13	2	2	3	2	4	41	8	6	4	3	5	7	42	116	Human	Inner Mongolia	North China	North	2014	2001~2018	2010s
CBm1091	1	5	3	13	2	2	3	2	4	41	8	6	4	3	4	5	42	116	Human	Inner Mongolia	North China	North	2016	2001~2018	2010s
CBm1092	1	5	3	13	2	2	3	2	4	41	8	6	4	3	4	5	42	116	Human	Inner Mongolia	North China	North	2016	2001~2018	2010s
CBm1093	1	5	3	13	2	2	3	2	4	41	8	9	4	3	4	5	42	116	Human	Inner Mongolia	North China	North	2016	2001~2018	2010s
CBm1094	1	5	3	13	2	2	3	2	4	41	8	8	4	3	4	5	42	116	Human	Inner Mongolia	North China	North	2016	2001~2018	2010s
CBm1095	1	5	3	13	2	2	3	2	4	41	8	6	4	3	3	7	42	116	Human	Inner Mongolia	North China	North	2016	2001~2018	2010s
CBm1096	1	5	3	13	2	2	3	2	4	41	8	4	4	3	6	5	42	116	Human	Inner Mongolia	North China	North	2016	2001~2018	2010s
CBm1097	1	5	3	13	2	2	3	2	4	41	8	9	4	3	5	6	42	116	Human	Inner Mongolia	North China	North	2016	2001~2018	2010s
CBm1098	1	5	3	13	2	2	3	2	4	41	8	4	4	3	7	5	42	116	Human	Inner Mongolia	North China	North	2016	2001~2018	2010s
CBm1099	1	5	3	13	2	2	3	2	4	41	8	6	4	3	8	5	42	116	Human	Inner Mongolia	North China	North	2016	2001~2018	2010s
CBm1100	1	5	3	13	2	2	3	2	4	41	8	5	4	3	5	5	42	116	Human	Inner Mongolia	North China	North	2016	2001~2018	2010s
CBm1101	1	5	3	13	2	2	3	2	4	41	8	5	4	3	5	5	42	116	Human	Inner Mongolia	North China	North	2016	2001~2018	2010s
CBm1102	1	5	3	13	2	2	3	2	4	41	8	4	4	3	3	5	42	116	Human	Inner Mongolia	North China	North	2016	2001~2018	2010s
CBm1103	1	5	3	13	2	2	3	2	4	41	8	5	4	3	5	5	42	116	Human	Inner Mongolia	North China	North	2016	2001~2018	2010s
CBm1104	1	5	3	13	2	2	3	2	4	41	8	7	4	3	5	4	42	116	Human	Inner Mongolia	North China	North	2016	2001~2018	2010s
CBm1105	1	5	3	13	2	2	3	2	4	41	8	6	4	3	7	7	42	116	Human	Inner Mongolia	North China	North	2016	2001~2018	2010s
CBm1106	1	5	3	13	2	2	3	2	4	41	8	5	4	3	9	4	42	116	Human	Inner Mongolia	North China	North	2016	2001~2018	2010s
CBm1107	1	5	3	13	2	2	3	2	4	41	8	5	4	3	4	5	42	116	Human	Inner Mongolia	North China	North	2016	2001~2018	2010s
CBm1130	1	5	3	13	2	2	3	2	4	41	8	8	4	2	5	4	42	116	Sheep	Inner Mongolia	North China	North	2016	2001~2018	2010s
CBm1131	1	5	3	13	2	2	3	2	4	41	8	7	4	2	3	6	42	116	Sheep	Inner Mongolia	North China	North	2016	2001~2018	2010s
CBm1132	1	5	3	13	2	2	3	2	4	41	8	7	4	2	5	6	42	116	Sheep	Inner Mongolia	North China	North	2016	2001~2018	2010s
CBm1325	1	5	3	13	2	2	3	2	4	41	8	5	4	3	3	5	42	116	Human	Inner Mongolia	North China	North	2018	2001~2018	2010s
CBm1326	1	5	3	13	2	2	3	2	4	46	8	7	4	3	4	6	42	297	Human	Inner Mongolia	North China	North	2018	2001~2018	2010s
CBm1327	1	5	3	13	2	2	3	2	4	41	8	4	4	3	6	5	42	116	Human	Inner Mongolia	North China	North	2018	2001~2018	2010s
CBm1328	1	5	3	13	2	2	3	2	4	41	8	7	4	3	5	6	42	116	Human	Inner Mongolia	North China	North	2018	2001~2018	2010s
CBm0471	1	5	3	13	2	2	3	2	4	41	8	4	4	9	4	6	42	116	Human	Jiangsu	East China	South	2009	2001~2018	2000s
CBm0789	1	5	3	13	2	2	3	2	4	41	8	6	4	3	4	3	42	116	Human	Jiangsu	East China	South	2012	2001~2018	2010s
CBm0854	1	5	3	13	2	2	3	2	4	41	8	8	4	3	4	5	42	116	Human	Jiangsu	East China	South	2013	2001~2018	2010s
CBm0855	1	5	3	13	2	2	3	2	4	41	8	4	6	3	5	7	42	116	Human	Jiangsu	East China	South	2013	2001~2018	2010s
CBm0856	1	5	3	13	2	2	3	2	4	41	8	6	4	3	4	7	42	116	Human	Jiangsu	East China	South	2013	2001~2018	2010s
CBm0857	1	5	3	13	2	2	3	2	4	41	8	9	4	3	5	5	42	116	Human	Jiangsu	East China	South	2013	2001~2018	2010s
CBm0858	1	5	3	13	2	2	3	2	4	41	8	4	5	3	6	5	42	116	Human	Jiangsu	East China	South	2013	2001~2018	2010s
CBm0859	1	5	3	13	2	2	3	2	5	41	8	5	4	3	6	5	42	180	Human	Jiangsu	East China	South	2013	2001~2018	2010s
CBm0860	1	5	3	13	2	2	3	2	4	41	8	8	4	3	4	5	42	116	Human	Jiangsu	East China	South	2013	2001~2018	2010s
CBm0979	1	5	3	13	2	2	3	2	4	41	8	6	4	3	5	6	42	116	Human	Jiangsu	East China	South	2014	2001~2018	2010s
CBm0980	1	5	3	13	2	2	3	2	4	41	8	4	4	3	6	6	42	116	Human	Jiangsu	East China	South	2014	2001~2018	2010s
CBm0981	1	5	3	13	2	2	3	2	4	41	8	5	4	6	4	7	42	116	Human	Jiangsu	East China	South	2014	2001~2018	2010s
CBm0982	1	5	3	13	2	2	3	2	4	41	8	6	4	3	6	5	42	116	Human	Jiangsu	East China	South	2014	2001~2018	2010s
CBm0983	1	5	3	13	2	2	3	2	4	41	8	6	4	3	5	6	42	116	Human	Jiangsu	East China	South	2014	2001~2018	2010s
CBm0984	1	5	3	13	2	2	3	2	4	41	8	4	4	3	6	6	42	116	Human	Jiangsu	East China	South	2014	2001~2018	2010s
CBm0985	1	5	3	13	2	2	3	2	4	41	8	6	4	3	6	5	42	116	Human	Jiangsu	East China	South	2014	2001~2018	2010s
CBm0472	1	5	3	13	2	2	3	2	4	41	8	4	4	3	6	7	42	116	Human	Jiangxi	East China	South	2009	2001~2018	2000s
CBm0473	1	5	3	13	2	2	3	2	4	41	8	4	4	3	6	7	42	116	Human	Jiangxi	East China	South	2009	2001~2018	2000s
CBm1260	1	5	3	13	2	2	3	2	4	41	8	6	4	3	7	5	42	116	Human	Jiangxi	East China	South	2017	2001~2018	2010s
CBm1261	1	5	3	13	2	2	3	2	4	41	8	4	4	13	4	4	42	116	Human	Jiangxi	East China	South	2017	2001~2018	2010s
CBm1262	1	5	3	13	2	2	3	2	4	41	8	4	4	3	5	5	42	116	Human	Jiangxi	East China	South	2017	2001~2018	2010s
CBm1263	1	5	3	13	2	2	3	2	4	41	8	8	4	3	9	8	42	116	Human	Jiangxi	East China	South	2017	2001~2018	2010s
CBm1264	1	5	3	13	2	2	3	2	4	41	8	7	4	3	4	6	42	116	Human	Jiangxi	East China	South	2017	2001~2018	2010s
CBm1265	1	5	3	13	2	2	3	2	4	41	8	5	4	3	8	6	42	116	Human	Jiangxi	East China	South	2017	2001~2018	2010s
CBm1266	1	5	3	13	3	2	3	2	4	41	8	5	4	9	4	8	43	125	Human	Jiangxi	East China	South	2017	2001~2018	2010s
CBm1267	1	5	3	13	3	2	3	2	4	41	8	5	4	8	4	8	43	125	Human	Jiangxi	East China	South	2017	2001~2018	2010s
CBm1268	1	5	3	13	3	2	3	2	4	41	8	6	4	7	4	6	43	125	Human	Jiangxi	East China	South	2017	2001~2018	2010s
CBm1269	1	5	3	13	3	2	3	2	4	41	8	6	4	5	4	6	43	125	Human	Jiangxi	East China	South	2017	2001~2018	2010s
CBm1270	1	5	3	13	2	3	3	2	4	41	8	6	4	3	3	6	63	111	Human	Jiangxi	East China	South	2017	2001~2018	2010s
CBm1271	1	5	3	13	2	3	3	2	4	41	8	5	5	3	6	4	63	111	Human	Jiangxi	East China	South	2017	2001~2018	2010s
CBm0067	1	5	3	13	2	2	3	2	4	41	8	5	4	3	4	4	42	116	Human	Jilin	Northeast China	North	1971	1950~1970	1970s
CBm0068	1	5	3	13	2	2	3	2	4	41	8	5	4	3	4	5	42	116	Human	Jilin	Northeast China	North	1971	1950~1970	1970s
CBm0069	1	5	3	13	2	2	3	2	4	41	8	5	4	3	5	6	42	116	Sheep	Jilin	Northeast China	North	1971	1950~1970	1970s
CBm0078	1	5	3	13	2	2	3	2	4	41	8	7	4	3	6	6	42	116	Catle	Jilin	Northeast China	North	1973	1950~1970	1970s
CBm0751	1	5	3	13	2	2	3	2	4	41	8	9	4	3	4	6	42	116	Human	Jilin	Northeast China	North	2011	2001~2018	2010s
CBm0752	1	5	3	13	2	2	3	2	4	41	8	8	5	3	4	5	42	116	Human	Jilin	Northeast China	North	2011	2001~2018	2010s
CBm0287	1	5	3	13	2	2	3	2	4	41	8	5	4	3	5	6	42	116	Human	Liaoning	Northeast China	North	2005	2001~2018	2000s
CBm0288	1	5	3	13	2	2	3	2	4	41	8	5	4	3	5	6	42	116	Human	Liaoning	Northeast China	North	2005	2001~2018	2000s
CBm0289	1	5	3	13	2	2	3	2	4	41	8	5	4	3	5	6	42	116	Human	Liaoning	Northeast China	North	2005	2001~2018	2000s
CBm0290	1	5	3	13	2	2	3	2	4	41	8	5	4	3	5	6	42	116	Human	Liaoning	Northeast China	North	2005	2001~2018	2000s
CBm0291	1	5	3	13	2	2	3	2	4	41	8	5	4	3	5	6	42	116	Human	Liaoning	Northeast China	North	2005	2001~2018	2000s
CBm0292	1	5	3	13	2	2	3	2	4	41	8	5	4	3	5	6	42	116	Human	Liaoning	Northeast China	North	2005	2001~2018	2000s
CBm0293	1	5	3	13	2	2	3	2	4	41	8	5	4	3	5	6	42	116	Human	Liaoning	Northeast China	North	2005	2001~2018	2000s
CBm0294	1	5	3	13	2	2	3	2	4	41	8	5	4	3	5	6	42	116	Human	Liaoning	Northeast China	North	2005	2001~2018	2000s
CBm0295	1	5	3	13	2	2	3	2	4	41	8	5	4	3	5	7	42	116	Human	Liaoning	Northeast China	North	2005	2001~2018	2000s
CBm0296	1	5	3	13	2	2	3	2	4	41	8	5	4	3	5	7	42	116	Human	Liaoning	Northeast China	North	2005	2001~2018	2000s
CBm0564	1	5	3	13	2	2	3	2	4	42	8	3	4	4	3	6	42	108	Human	Liaoning	Northeast China	North	2010	2001~2018	2010s
CBm0566	1	5	3	13	2	2	3	2	4	42	8	5	4	4	3	5	42	108	Human	Liaoning	Northeast China	North	2010	2001~2018	2010s
CBm0567	1	5	3	13	2	2	3	2	4	42	8	5	4	4	3	5	42	108	Human	Liaoning	Northeast China	North	2010	2001~2018	2010s
CBm0568	1	5	3	13	2	2	3	2	4	42	8	3	4	4	3	5	42	108	Human	Liaoning	Northeast China	North	2010	2001~2018	2010s
CBm0569	1	5	3	13	2	2	3	2	4	42	8	4	4	4	3	5	42	108	Human	Liaoning	Northeast China	North	2010	2001~2018	2010s
CBm0570	1	5	3	13	2	2	3	2	4	42	8	8	4	4	3	6	42	108	Human	Liaoning	Northeast China	North	2010	2001~2018	2010s
CBm0571	1	5	3	13	2	2	3	2	4	42	8	5	4	4	3	5	42	108	Human	Liaoning	Northeast China	North	2010	2001~2018	2010s
CBm0572	1	5	3	13	2	2	3	2	4	42	8	11	4	4	3	8	42	108	Human	Liaoning	Northeast China	North	2010	2001~2018	2010s
CBm0573	1	5	3	13	2	2	3	2	4	42	8	4	4	4	3	5	42	108	Human	Liaoning	Northeast China	North	2010	2001~2018	2010s
CBm0574	1	5	3	13	2	2	3	2	4	42	8	8	4	4	3	5	42	108	Human	Liaoning	Northeast China	North	2010	2001~2018	2010s
CBm0575	1	5	3	13	2	2	3	2	4	42	8	4	4	4	3	6	42	108	Human	Liaoning	Northeast China	North	2010	2001~2018	2010s
CBm0576	1	5	3	13	2	2	3	2	4	46	8	4	4	4	3	5	42	297	Human	Liaoning	Northeast China	North	2010	2001~2018	2010s
CBm0577	1	5	3	13	2	2	3	2	4	42	8	5	4	4	3	6	42	108	Human	Liaoning	Northeast China	North	2010	2001~2018	2010s
CBm0578	1	5	3	13	2	2	3	2	4	42	8	5	4	4	3	6	42	108	Human	Liaoning	Northeast China	North	2010	2001~2018	2010s
CBm0579	1	5	3	13	2	2	3	2	4	42	8	4	4	4	3	5	42	108	Human	Liaoning	Northeast China	North	2010	2001~2018	2010s
CBm0580	1	5	3	13	2	2	3	2	4	42	8	4	4	4	3	5	42	108	Human	Liaoning	Northeast China	North	2010	2001~2018	2010s
CBm0581	1	5	3	13	2	2	3	2	4	42	8	4	4	4	3	5	42	108	Human	Liaoning	Northeast China	North	2010	2001~2018	2010s
CBm0582	1	5	3	13	2	2	3	2	4	42	8	4	4	4	3	6	42	108	Human	Liaoning	Northeast China	North	2010	2001~2018	2010s
CBm0583	1	5	3	13	2	2	3	2	4	42	8	4	4	4	3	5	42	108	Human	Liaoning	Northeast China	North	2010	2001~2018	2010s
CBm0584	1	5	3	13	2	2	3	2	4	42	8	4	4	4	3	5	42	108	Human	Liaoning	Northeast China	North	2010	2001~2018	2010s
CBm0585	1	5	3	13	2	2	3	2	4	42	8	4	4	4	3	6	42	108	Human	Liaoning	Northeast China	North	2010	2001~2018	2010s
CBm0586	1	5	3	13	2	2	3	2	4	42	8	4	4	4	3	6	42	108	Human	Liaoning	Northeast China	North	2010	2001~2018	2010s
CBm0587	1	5	3	13	2	2	3	2	4	42	8	4	4	4	3	5	42	108	Human	Liaoning	Northeast China	North	2010	2001~2018	2010s
CBm0588	1	5	3	13	2	2	3	2	4	42	8	5	4	3	3	5	42	108	Human	Liaoning	Northeast China	North	2010	2001~2018	2010s
CBm0589	1	5	3	13	2	2	3	2	4	42	8	7	4	3	4	6	42	108	Human	Liaoning	Northeast China	North	2010	2001~2018	2010s
CBm0590	1	5	3	13	2	2	3	2	4	41	8	4	4	3	8	5	42	116	Human	Liaoning	Northeast China	North	2010	2001~2018	2010s
CBm0591	1	5	3	13	2	2	3	2	4	41	8	7	4	3	3	5	42	116	Human	Liaoning	Northeast China	North	2010	2001~2018	2010s
CBm0592	1	5	3	13	2	2	3	2	4	41	8	5	4	3	3	4	42	116	Human	Liaoning	Northeast China	North	2010	2001~2018	2010s
CBm0593	1	5	3	13	2	2	3	2	4	41	8	5	4	3	9	5	42	116	Human	Liaoning	Northeast China	North	2010	2001~2018	2010s
CBm0594	1	5	3	13	2	2	3	2	4	41	8	7	4	3	3	5	42	116	Human	Liaoning	Northeast China	North	2010	2001~2018	2010s
CBm0595	1	5	3	13	2	2	3	2	4	41	8	5	4	3	3	4	42	116	Human	Liaoning	Northeast China	North	2010	2001~2018	2010s
CBm0839	1	5	3	13	2	2	3	2	4	41	8	4	4	4	3	5	42	116	Human	Liaoning	Northeast China	North	2012	2001~2018	2010s
CBm0840	1	5	3	13	2	2	3	2	4	41	8	3	4	4	3	5	42	116	Human	Liaoning	Northeast China	North	2012	2001~2018	2010s
CBm0893	1	5	3	13	2	2	3	2	4	41	8	8	4	3	4	5	42	116	Human	Liaoning	Northeast China	North	2013	2001~2018	2010s
CBm0894	1	5	3	13	2	2	3	2	4	41	8	5	4	3	5	6	42	116	Human	Liaoning	Northeast China	North	2013	2001~2018	2010s
CBm1329	1	5	3	13	2	2	3	2	4	41	8	9	4	3	6	7	42	116	Human	Liaoning	Northeast China	North	2018	2001~2018	2010s
CBm1330	1	5	3	13	2	2	3	2	4	46	8	4	4	3	4	5	42	297	Human	Liaoning	Northeast China	North	2018	2001~2018	2010s
CBm1331	1	5	3	13	2	2	3	2	4	41	8	8	4	3	3	5	42	116	Human	Liaoning	Northeast China	North	2018	2001~2018	2010s
CBm1332	1	5	3	13	2	2	3	2	4	41	8	4	4	3	7	7	42	116	Human	Liaoning	Northeast China	North	2018	2001~2018	2010s
CBm1333	1	5	3	13	2	2	3	2	4	41	8	6	5	3	8	4	42	116	Human	Liaoning	Northeast China	North	2018	2001~2018	2010s
CBm1358	1	5	3	13	2	3	3	2	4	41	8	10	4	3	3	5	63	111	Human	Liaoning	Northeast China	North	2018	2001~2018	2010s
CBm1359	1	5	3	13	2	3	3	2	4	41	8	8	4	3	3	5	63	111	Human	Liaoning	Northeast China	North	2018	2001~2018	2010s
CBm0004	1	5	3	13	2	2	3	2	4	41	8	5	4	3	9	5	42	116	Human	Qinghai	Northwest China	North	1955	1950~1970	1950S
CBm0051	1	5	3	13	2	2	3	2	4	41	8	5	4	3	7	7	42	116	Sheep	Qinghai	Northwest China	North	1964	1950~1970	1960s
CBm0052	1	5	3	13	2	2	3	2	4	41	8	7	4	3	9	5	42	116	Sheep	Qinghai	Northwest China	North	1964	1950~1970	1960s
CBm0059	1	5	3	13	2	2	3	2	4	41	8	5	4	3	7	5	42	116	Human	Qinghai	Northwest China	North	1965	1950~1970	1960s
CBm0060	1	5	3	13	2	2	3	2	4	41	8	5	4	3	7	7	42	116	Human	Qinghai	Northwest China	North	1965	1950~1970	1960s
CBm0061	1	5	3	13	2	2	3	2	4	41	8	5	4	3	6	6	42	116	Human	Qinghai	Northwest China	North	1965	1950~1970	1960s
CBm0062	1	5	3	13	2	2	3	2	4	41	8	5	4	3	8	6	42	116	Human	Qinghai	Northwest China	North	1965	1950~1970	1960s
CBm0063	1	5	3	13	2	2	3	2	4	41	8	5	4	3	5	8	42	116	Human	Qinghai	Northwest China	North	1965	1950~1970	1960s
CBm0064	1	5	3	13	2	2	3	2	4	41	8	5	4	3	5	4	42	116	Human	Qinghai	Northwest China	North	1965	1950~1970	1960s
CBm0066	1	5	3	13	2	2	3	2	4	41	8	5	4	3	8	6	42	116	Human	Qinghai	Northwest China	North	1966	1950~1970	1960s
CBm0079	1	5	3	13	2	2	3	2	4	41	8	5	4	3	8	6	42	116	Sheep	Qinghai	Northwest China	North	1973	1950~1970	1970s
CBm0080	1	5	3	13	2	2	3	2	4	41	8	5	4	3	8	7	42	116	Sheep	Qinghai	Northwest China	North	1973	1950~1970	1970s
CBm0081	1	5	3	13	2	2	3	2	4	41	8	9	4	3	5	4	42	116	Yak	Qinghai	Northwest China	North	1973	1950~1970	1970s
CBm0108	1	5	3	13	2	2	3	2	4	41	8	5	4	3	7	3	42	116	Human	Qinghai	Northwest China	North	1979	1950~1970	1970s
CBm0109	1	5	3	13	2	2	3	2	4	41	8	5	4	3	7	6	42	116	Human	Qinghai	Northwest China	North	1979	1950~1970	1970s
CBm0110	1	5	3	13	2	2	3	2	4	41	8	5	4	3	7	5	42	116	Human	Qinghai	Northwest China	North	1979	1950~1970	1970s
CBm0111	1	5	3	13	2	2	3	2	4	41	8	5	4	3	7	5	42	116	Human	Qinghai	Northwest China	North	1979	1950~1970	1970s
CBm0112	1	5	3	13	2	2	3	2	4	41	8	5	4	3	4	6	42	116	Human	Qinghai	Northwest China	North	1979	1950~1970	1970s
CBm0113	1	5	3	13	2	2	3	2	4	41	8	5	4	3	9	6	42	116	Human	Qinghai	Northwest China	North	1979	1950~1970	1970s
CBm0114	1	5	3	13	2	2	3	2	4	41	8	5	4	3	10	6	42	116	Human	Qinghai	Northwest China	North	1979	1950~1970	1970s
CBm0115	1	5	3	13	2	2	3	2	4	41	8	5	4	3	8	6	42	116	Human	Qinghai	Northwest China	North	1979	1950~1970	1970s
CBm0116	1	5	3	13	2	2	3	2	4	41	8	5	5	3	7	7	42	116	Human	Qinghai	Northwest China	North	1979	1950~1970	1970s
CBm0117	1	5	3	13	2	2	3	2	4	41	8	4	4	3	8	5	42	116	Human	Qinghai	Northwest China	North	1979	1950~1970	1970s
CBm0118	1	5	3	13	2	2	3	2	4	41	8	5	4	3	4	5	42	116	Human	Qinghai	Northwest China	North	1979	1950~1970	1970s
CBm0119	1	5	3	13	2	2	3	2	4	41	8	5	4	3	4	5	42	116	Human	Qinghai	Northwest China	North	1979	1950~1970	1970s
CBm0120	1	5	3	13	2	2	3	2	4	41	8	5	4	3	8	5	42	116	Human	Qinghai	Northwest China	North	1979	1950~1970	1970s
CBm0121	1	5	3	13	2	2	3	2	4	41	8	5	4	3	8	5	42	116	Human	Qinghai	Northwest China	North	1979	1950~1970	1970s
CBm0122	1	5	3	13	2	2	3	2	4	41	8	5	4	3	8	5	42	116	Human	Qinghai	Northwest China	North	1979	1950~1970	1970s
CBm0123	1	5	3	13	2	2	3	2	4	41	8	5	4	3	8	5	42	116	Human	Qinghai	Northwest China	North	1979	1950~1970	1970s
CBm0124	1	5	3	13	2	2	3	2	4	41	8	7	4	3	9	5	42	116	Human	Qinghai	Northwest China	North	1979	1950~1970	1970s
CBm0125	1	5	3	13	2	2	3	2	4	41	8	7	4	3	9	5	42	116	Human	Qinghai	Northwest China	North	1979	1950~1970	1970s
CBm0126	1	5	3	13	2	2	3	2	4	41	8	5	4	3	9	5	42	116	Human	Qinghai	Northwest China	North	1979	1950~1970	1970s
CBm0127	1	5	3	13	2	2	3	2	4	41	8	5	4	3	9	5	42	116	Human	Qinghai	Northwest China	North	1979	1950~1970	1970s
CBm0128	1	5	3	13	2	2	3	2	4	41	8	4	4	3	9	5	42	116	Human	Qinghai	Northwest China	North	1979	1950~1970	1970s
CBm0129	1	5	3	13	2	2	3	2	4	41	8	5	4	3	5	6	42	116	Human	Qinghai	Northwest China	North	1979	1950~1970	1970s
CBm0130	1	5	3	13	2	2	3	2	4	41	8	5	4	3	6	4	42	116	Human	Qinghai	Northwest China	North	1979	1950~1970	1970s
CBm0131	1	5	3	13	2	2	3	2	4	41	8	7	4	3	6	5	42	116	Blue sheep	Qinghai	Northwest China	North	1980	1980~2000	1980s
CBm0132	1	5	3	13	2	2	3	2	4	41	8	9	4	3	5	4	42	116	Catle	Qinghai	Northwest China	North	1980	1980~2000	1980s
CBm0133	1	5	3	13	2	2	3	2	4	41	8	5	4	3	7	6	42	116	Sheep	Qinghai	Northwest China	North	1980	1980~2000	1980s
CBm0134	1	5	3	13	2	2	3	2	4	41	8	5	4	3	7	7	42	116	Sheep	Qinghai	Northwest China	North	1980	1980~2000	1980s
CBm0135	1	5	3	13	2	2	3	2	4	41	8	5	4	3	7	6	42	116	Sheep	Qinghai	Northwest China	North	1980	1980~2000	1980s
CBm0136	1	5	3	13	2	2	3	2	4	41	8	8	4	3	8	5	42	116	Sheep	Qinghai	Northwest China	North	1980	1980~2000	1980s
CBm0137	1	5	3	13	2	2	3	2	4	41	8	5	4	3	8	5	42	116	Sheep	Qinghai	Northwest China	North	1980	1980~2000	1980s
CBm0138	1	5	3	13	2	2	3	2	4	41	8	6	4	3	7	5	42	116	Sheep	Qinghai	Northwest China	North	1980	1980~2000	1980s
CBm0139	1	5	3	13	2	2	3	2	4	41	8	6	4	3	5	5	42	116	Sheep	Qinghai	Northwest China	North	1980	1980~2000	1980s
CBm0140	1	5	3	13	2	2	3	2	4	41	8	6	4	3	8	5	42	116	Sheep	Qinghai	Northwest China	North	1980	1980~2000	1980s
CBm0141	1	5	3	13	2	2	3	2	4	41	8	5	4	3	9	9	42	116	Sheep	Qinghai	Northwest China	North	1980	1980~2000	1980s
CBm0142	1	5	3	13	2	2	3	2	4	41	8	5	4	3	5	6	42	116	Sheep	Qinghai	Northwest China	North	1980	1980~2000	1980s
CBm0143	1	5	3	13	2	2	3	2	4	41	8	5	4	3	4	4	42	116	Sheep	Qinghai	Northwest China	North	1980	1980~2000	1980s
CBm0144	1	5	3	13	2	2	3	2	4	41	8	7	4	3	6	7	42	116	Sheep	Qinghai	Northwest China	North	1980	1980~2000	1980s
CBm0145	1	5	3	13	2	2	3	2	4	41	8	4	4	3	5	6	42	116	Sheep	Qinghai	Northwest China	North	1980	1980~2000	1980s
CBm0146	1	5	3	13	2	2	3	2	4	41	8	5	4	3	6	7	42	116	Tibetan gazelle	Qinghai	Northwest China	North	1980	1980~2000	1980s
CBm0147	1	5	3	13	2	2	3	2	4	41	8	5	4	3	7	6	42	116	Yak	Qinghai	Northwest China	North	1980	1980~2000	1980s
CBm0148	1	5	3	13	2	2	3	2	4	41	8	5	4	3	7	6	42	116	Yak	Qinghai	Northwest China	North	1980	1980~2000	1980s
CBm0149	1	5	3	13	2	2	3	2	4	41	8	5	4	3	7	5	42	116	Yak	Qinghai	Northwest China	North	1980	1980~2000	1980s
CBm0150	1	5	3	13	2	2	3	2	4	41	8	6	4	3	7	5	42	116	Yak	Qinghai	Northwest China	North	1980	1980~2000	1980s
CBm0151	1	5	3	13	2	2	3	2	4	41	8	5	4	3	5	4	42	116	Yak	Qinghai	Northwest China	North	1980	1980~2000	1980s
CBm0152	1	5	3	13	2	2	3	2	4	41	8	4	4	3	5	6	42	116	Yak	Qinghai	Northwest China	North	1980	1980~2000	1980s
CBm0166	1	5	3	13	2	2	3	2	4	41	8	5	4	3	7	3	42	116	Blue sheep	Qinghai	Northwest China	North	1986	1980~2000	1980s
CBm0167	1	5	3	13	2	2	3	2	4	41	8	5	4	3	7	6	42	116	Blue sheep	Qinghai	Northwest China	North	1986	1980~2000	1980s
CBm0168	1	5	3	13	2	2	3	2	4	41	8	5	4	3	5	4	42	116	Blue sheep	Qinghai	Northwest China	North	1986	1980~2000	1980s
CBm0169	1	5	3	13	2	2	3	2	4	41	8	5	4	3	5	4	42	116	Blue sheep	Qinghai	Northwest China	North	1986	1980~2000	1980s
CBm0170	1	5	3	13	2	2	3	2	4	41	8	7	4	3	10	6	42	116	Blue sheep	Qinghai	Northwest China	North	1986	1980~2000	1980s
CBm0171	1	5	3	13	2	2	3	2	4	41	8	4	4	3	6	7	42	116	Blue sheep	Qinghai	Northwest China	North	1986	1980~2000	1980s
CBm0173	1	5	3	13	2	2	3	2	4	41	8	4	4	3	4	6	42	116	Blue sheep	Qinghai	Northwest China	North	1987	1980~2000	1980s
CBm0174	1	5	3	13	2	2	3	2	4	41	8	4	4	3	6	5	42	116	Blue sheep	Qinghai	Northwest China	North	1987	1980~2000	1980s
CBm0175	1	5	3	13	2	2	3	2	4	41	8	5	4	3	7	6	42	116	Blue sheep	Qinghai	Northwest China	North	1988	1980~2000	1980s
CBm0176	1	5	3	13	2	2	3	2	4	41	8	5	4	3	7	5	42	116	Blue sheep	Qinghai	Northwest China	North	1988	1980~2000	1980s
CBm0177	1	5	3	13	2	2	3	2	4	41	8	5	4	3	8	6	42	116	Blue sheep	Qinghai	Northwest China	North	1988	1980~2000	1980s
CBm0178	1	5	3	13	2	2	3	2	4	41	8	7	4	3	9	5	42	116	Blue sheep	Qinghai	Northwest China	North	1988	1980~2000	1980s
CBm0179	1	5	3	13	2	2	3	2	4	41	8	5	4	3	5	4	42	116	Blue sheep	Qinghai	Northwest China	North	1988	1980~2000	1980s
CBm1065	1	5	3	13	2	2	3	2	4	41	8	6	4	3	7	5	42	116	Sheep	Qinghai	Northwest China	North	2015	2001~2018	2010s
CBm1066	1	5	3	13	2	2	3	2	4	41	8	6	4	3	7	5	42	116	Sheep	Qinghai	Northwest China	North	2015	2001~2018	2010s
CBm1067	1	5	3	13	2	2	3	2	4	41	8	6	4	3	4	5	42	116	Sheep	Qinghai	Northwest China	North	2015	2001~2018	2010s
CBm1068	1	5	3	13	2	2	3	2	4	41	8	6	4	3	7	5	42	116	Sheep	Qinghai	Northwest China	North	2015	2001~2018	2010s
CBm1069	1	5	3	13	2	2	3	2	4	41	8	6	4	3	7	5	42	116	Sheep	Qinghai	Northwest China	North	2015	2001~2018	2010s
CBm1070	1	5	3	12	2	2	3	2	4	41	8	6	4	3	3	3	45	115	Sheep	Qinghai	Northwest China	North	2015	2001~2018	2010s
CBm1071	1	5	3	12	2	2	3	2	4	41	8	6	4	3	3	3	45	115	Sheep	Qinghai	Northwest China	North	2015	2001~2018	2010s
CBm1203	1	5	3	13	2	2	3	2	4	41	8	6	4	3	4	5	42	116	Sheep	Qinghai	Northwest China	North	2016	2001~2018	2010s
CBm1204	1	5	3	13	2	2	3	2	4	41	8	6	4	3	7	5	42	116	Sheep	Qinghai	Northwest China	North	2016	2001~2018	2010s
CBm1205	1	5	3	13	2	2	3	2	4	41	8	6	4	3	7	5	42	116	Sheep	Qinghai	Northwest China	North	2016	2001~2018	2010s
CBm1206	1	5	3	13	2	2	3	2	4	41	8	6	4	3	7	5	42	116	Sheep	Qinghai	Northwest China	North	2016	2001~2018	2010s
CBm1207	1	5	3	13	2	2	3	2	4	41	8	6	4	3	7	5	42	116	Sheep	Qinghai	Northwest China	North	2016	2001~2018	2010s
CBm1208	1	5	3	12	2	2	3	2	4	41	8	6	4	3	3	3	45	115	Sheep	Qinghai	Northwest China	North	2016	2001~2018	2010s
CBm1209	1	5	3	12	2	2	3	2	4	41	8	6	4	3	3	3	45	115	Sheep	Qinghai	Northwest China	North	2016	2001~2018	2010s
CBm1361	1	5	3	13	2	2	3	2	4	41	8	5	4	4	4	5	42	116	Human	Qinghai	Northwest China	North	2018	2001~2018	2010s
CBm1362	1	5	3	13	2	2	3	2	4	41	8	5	4	4	4	5	42	116	Human	Qinghai	Northwest China	North	2018	2001~2018	2010s
CBm0039	1	5	3	13	2	2	3	2	4	42	8	7	4	3	10	6	42	108	Human	Shaanxi	Northwest China	North	1962	1950~1970	1960s
CBm0040	1	5	3	13	2	2	3	2	4	41	8	4	4	3	5	6	42	116	Human	Shaanxi	Northwest China	North	1962	1950~1970	1960s
CBm0414	1	5	3	13	2	2	3	2	4	42	8	7	5	3	5	4	42	108	Human	Shaanxi	Northwest China	North	2008	2001~2018	2000s
CBm0415	1	5	3	13	2	2	3	2	4	42	8	3	4	3	4	5	42	108	Human	Shaanxi	Northwest China	North	2008	2001~2018	2000s
CBm0416	1	5	3	13	2	2	3	2	4	42	8	4	4	3	6	5	42	108	Human	Shaanxi	Northwest China	North	2008	2001~2018	2000s
CBm0417	1	5	3	13	2	2	3	2	4	42	8	3	4	3	7	5	42	108	Human	Shaanxi	Northwest China	North	2008	2001~2018	2000s
CBm0418	1	5	3	13	2	2	3	2	4	41	8	5	5	3	9	6	42	116	Human	Shaanxi	Northwest China	North	2008	2001~2018	2000s
CBm0419	1	5	3	13	2	2	3	2	4	41	8	5	4	3	7	7	42	116	Human	Shaanxi	Northwest China	North	2008	2001~2018	2000s
CBm0420	1	5	3	13	2	2	3	2	4	41	8	5	4	3	7	7	42	116	Human	Shaanxi	Northwest China	North	2008	2001~2018	2000s
CBm0421	1	5	3	13	2	2	3	2	4	41	8	5	5	3	7	7	42	116	Human	Shaanxi	Northwest China	North	2008	2001~2018	2000s
CBm0422	1	5	3	13	2	2	3	2	4	41	8	5	4	3	8	6	42	116	Human	Shaanxi	Northwest China	North	2008	2001~2018	2000s
CBm0423	1	5	3	13	2	2	3	2	4	41	8	5	4	3	8	5	42	116	Human	Shaanxi	Northwest China	North	2008	2001~2018	2000s
CBm0424	1	5	3	13	2	2	3	2	4	41	8	5	4	3	5	4	42	116	Human	Shaanxi	Northwest China	North	2008	2001~2018	2000s
CBm0425	1	5	3	13	2	2	3	2	4	41	8	5	4	3	5	6	42	116	Human	Shaanxi	Northwest China	North	2008	2001~2018	2000s
CBm1363	1	5	3	13	2	2	3	2	4	41	8	8	4	3	8	6	42	116	Human	Shaanxi	Northwest China	North	2018	2001~2018	2010s
CBm1364	1	5	3	13	2	2	3	2	4	41	8	7	4	3	7	5	42	116	Human	Shaanxi	Northwest China	North	2018	2001~2018	2010s
CBm1365	1	5	3	13	2	2	3	2	4	41	8	4	3	9	4	4	42	116	Human	Shaanxi	Northwest China	North	2018	2001~2018	2010s
CBm1366	1	5	3	13	2	2	3	2	4	41	8	5	4	3	3	6	42	116	Human	Shaanxi	Northwest China	North	2018	2001~2018	2010s
CBm1367	1	5	3	13	2	2	3	2	4	41	8	6	4	3	3	6	42	116	Human	Shaanxi	Northwest China	North	2018	2001~2018	2010s
CBm1368	1	5	3	13	2	2	3	2	4	42	8	4	4	3	8	5	42	108	Human	Shaanxi	Northwest China	North	2018	2001~2018	2010s
CBm1369	1	5	3	13	2	2	3	2	4	41	8	6	4	3	5	5	42	116	Human	Shaanxi	Northwest China	North	2018	2001~2018	2010s
CBm1370	1	5	3	13	2	2	3	2	4	41	8	4	4	3	4	4	42	116	Human	Shaanxi	Northwest China	North	2018	2001~2018	2010s
CBm1371	1	5	3	13	2	2	3	2	4	41	8	5	4	3	4	5	42	116	Human	Shaanxi	Northwest China	North	2018	2001~2018	2010s
CBm1372	1	5	3	13	3	2	3	2	4	41	8	7	4	8	7	5	43	125	Human	Shaanxi	Northwest China	North	2018	2001~2018	2010s
CBm1373	1	5	3	13	3	2	3	2	4	41	8	7	4	3	4	6	43	125	Human	Shaanxi	Northwest China	North	2018	2001~2018	2010s
CBm1374	1	5	3	13	3	3	3	2	4	41	8	3	4	8	3	6	57	112	Human	Shaanxi	Northwest China	North	2018	2001~2018	2010s
CBm0073	1	5	3	13	2	2	3	2	4	41	8	6	4	4	3	7	42	116	Human	Shandong	East China	North	1973	1950~1970	1970s
CBm0074	1	5	3	13	2	2	3	2	4	41	8	6	4	4	3	7	42	116	Human	Shandong	East China	North	1973	1950~1970	1970s
CBm0075	1	5	3	13	2	2	3	2	4	41	8	5	4	3	5	5	42	116	Sheep	Shandong	East China	North	1973	1950~1970	1970s
CBm0076	1	5	3	13	2	2	3	2	4	41	8	7	4	3	6	7	42	116	Sheep	Shandong	East China	North	1973	1950~1970	1970s
CBm0082	1	5	3	13	2	2	3	2	4	41	8	5	5	3	6	4	42	116	Human	Shandong	East China	North	1974	1950~1970	1970s
CBm0172	1	5	3	13	2	3	3	2	4	41	8	5	5	3	8	6	63	111	Sheep	Shandong	East China	North	1987	1980~2000	1980s
CBm0184	1	5	3	13	2	2	3	2	4	41	8	6	4	4	3	7	42	116	Sheep	Shandong	East China	North	1991	1980~2000	1990s
CBm0185	1	5	3	13	2	2	3	2	4	41	8	7	4	3	6	7	42	116	Sheep	Shandong	East China	North	1991	1980~2000	1990s
CBm0259	1	5	3	13	2	2	3	2	4	41	8	6	4	4	3	5	42	116	Human	Shandong	East China	North	2001	2001~2018	2000s
CBm0260	1	5	3	13	2	2	3	2	4	41	8	6	4	4	3	5	42	116	Sheep	Shandong	East China	North	2001	2001~2018	2000s
CBm0261	1	5	3	13	2	2	3	2	4	41	8	6	4	4	3	5	42	116	Sheep	Shandong	East China	North	2001	2001~2018	2000s
CBm0262	1	5	3	13	2	2	3	2	4	41	8	5	4	3	6	5	42	116	Sheep	Shandong	East China	North	2001	2001~2018	2000s
CBm0263	1	5	3	13	2	2	3	2	4	41	8	5	4	3	6	5	42	116	Sheep	Shandong	East China	North	2001	2001~2018	2000s
CBm0264	1	5	3	13	2	2	3	2	4	41	8	5	4	3	6	5	42	116	Sheep	Shandong	East China	North	2001	2001~2018	2000s
CBm0265	1	5	3	13	2	3	3	2	4	41	8	7	4	4	3	5	63	111	Human	Shandong	East China	North	2001	2001~2018	2000s
CBm0266	1	5	3	13	2	1	3	2	4	41	8	7	4	4	3	5	114	291	Sheep	Shandong	East China	North	2001	2001~2018	2000s
CBm0267	1	5	3	13	2	1	3	2	4	41	8	7	4	4	3	5	114	291	Sheep	Shandong	East China	North	2001	2001~2018	2000s
CBm0268	1	5	3	13	2	1	3	2	4	41	8	3	4	3	7	5	114	291	Sheep	Shandong	East China	North	2001	2001~2018	2000s
CBm0269	1	5	3	13	2	1	3	2	4	41	8	3	4	3	7	5	114	291	Sheep	Shandong	East China	North	2001	2001~2018	2000s
CBm0276	1	5	3	13	2	2	3	2	4	46	8	5	4	4	3	5	42	297	Human	Shandong	East China	North	2005	2001~2018	2000s
CBm0277	1	5	3	13	2	2	3	2	4	46	8	5	4	4	3	5	42	297	Human	Shandong	East China	North	2005	2001~2018	2000s
CBm0278	1	5	3	13	2	2	3	2	4	41	8	5	4	3	5	5	42	116	Human	Shandong	East China	North	2005	2001~2018	2000s
CBm0279	1	5	3	13	2	2	3	2	4	41	8	5	4	3	5	5	42	116	Human	Shandong	East China	North	2005	2001~2018	2000s
CBm0280	1	5	3	13	2	2	3	2	4	46	8	5	4	3	5	4	42	297	Human	Shandong	East China	North	2005	2001~2018	2000s
CBm0281	1	5	3	13	2	2	3	2	4	46	8	5	4	3	5	4	42	297	Human	Shandong	East China	North	2005	2001~2018	2000s
CBm0535	1	5	3	13	2	2	3	2	4	41	8	5	5	3	6	4	42	116	Human	Shandong	East China	North	2010	2001~2018	2010s
CBm0684	1	5	3	13	2	2	3	2	4	41	8	6	4	3	6	3	42	116	Human	Shandong	East China	North	2011	2001~2018	2010s
CBm0685	1	5	3	13	2	2	3	2	4	41	8	6	4	3	4	5	42	116	Human	Shandong	East China	North	2011	2001~2018	2010s
CBm0686	1	5	3	13	2	2	3	2	4	41	8	5	4	3	4	4	42	116	Human	Shandong	East China	North	2011	2001~2018	2010s
CBm0687	1	5	3	13	2	2	3	2	7	41	8	5	4	3	3	5	42	369	Human	Shandong	East China	North	2011	2001~2018	2010s
CBm0688	1	5	3	13	2	2	3	2	4	41	8	4	4	2	12	5	42	116	Human	Shandong	East China	North	2011	2001~2018	2010s
CBm0689	1	5	3	13	2	2	3	2	4	41	8	6	4	3	8	6	42	116	Human	Shandong	East China	North	2011	2001~2018	2010s
CBm0690	1	5	3	13	2	2	3	2	4	41	8	5	4	3	8	8	42	116	Human	Shandong	East China	North	2011	2001~2018	2010s
CBm0691	1	5	3	13	2	2	3	2	4	41	8	6	4	3	6	3	42	116	Human	Shandong	East China	North	2011	2001~2018	2010s
CBm0692	1	5	3	13	2	2	3	2	4	41	8	5	4	7	5	4	42	116	Human	Shandong	East China	North	2011	2001~2018	2010s
CBm0693	1	5	3	13	2	2	3	2	4	41	8	6	4	3	4	5	42	116	Human	Shandong	East China	North	2011	2001~2018	2010s
CBm0694	1	5	3	13	2	2	3	2	4	41	8	5	4	3	4	4	42	116	Human	Shandong	East China	North	2011	2001~2018	2010s
CBm0695	1	5	3	13	2	2	3	2	4	41	8	5	4	3	3	3	42	116	Human	Shandong	East China	North	2011	2001~2018	2010s
CBm0696	1	5	3	13	2	2	3	2	4	41	8	5	4	4	5	4	42	116	Human	Shandong	East China	North	2011	2001~2018	2010s
CBm0697	1	5	3	13	2	2	3	2	7	41	8	5	4	4	5	4	42	369	Human	Shandong	East China	North	2011	2001~2018	2010s
CBm0698	1	5	3	13	2	2	3	2	4	41	8	6	4	7	5	6	42	116	Human	Shandong	East China	North	2011	2001~2018	2010s
CBm0699	1	5	3	13	2	2	3	2	4	41	8	6	4	2	3	6	42	116	Human	Shandong	East China	North	2011	2001~2018	2010s
CBm0701	1	5	3	13	2	3	3	2	4	41	8	6	4	3	3	5	63	111	Human	Shandong	East China	North	2011	2001~2018	2010s
CBm0702	1	5	3	13	2	3	3	2	4	41	8	5	4	4	5	4	63	111	Human	Shandong	East China	North	2011	2001~2018	2010s
CBm0049	1	5	3	13	2	2	3	2	4	41	8	7	4	3	6	7	42	116	Catle	Shanghai	East China	South	1964	1950~1970	1960s
CBm0090	1	5	3	13	2	2	3	2	4	41	8	6	4	3	6	3	42	116	Human	Shanxi	North China	North	1979	1950~1970	1970s
CBm0091	1	5	3	13	2	2	3	2	4	41	8	5	4	3	6	5	42	116	Human	Shanxi	North China	North	1979	1950~1970	1970s
CBm0092	1	5	3	13	2	2	3	2	4	41	8	5	4	3	6	5	42	116	Sheep	Shanxi	North China	North	1979	1950~1970	1970s
CBm0093	1	5	3	13	2	2	3	2	4	41	8	6	4	3	6	3	42	116	Sheep	Shanxi	North China	North	1979	1950~1970	1970s
CBm0162	1	5	3	13	2	2	3	2	4	42	8	7	4	3	4	6	42	108	Sheep	Shanxi	North China	North	1984	1980~2000	1980s
CBm0182	1	5	3	13	2	2	3	2	4	41	8	5	4	3	8	6	42	116	Human	Shanxi	North China	North	1990	1980~2000	1990s
CBm0212	1	5	3	13	2	2	3	2	4	41	8	6	4	3	7	5	42	116	Human	Shanxi	North China	North	1994	1980~2000	1990s
CBm0248	1	5	3	13	2	2	3	2	4	41	8	4	4	3	6	7	42	116	Human	Shanxi	North China	North	1996	1980~2000	1990s
CBm0249	1	5	3	13	2	2	3	2	4	41	8	4	4	3	5	6	42	116	Human	Shanxi	North China	North	1996	1980~2000	1990s
CBm0250	1	5	3	13	2	2	3	2	4	41	8	6	4	3	7	5	42	116	Human	Shanxi	North China	North	1996	1980~2000	1990s
CBm0251	1	5	3	13	2	2	3	2	4	41	8	6	4	3	7	5	42	116	Human	Shanxi	North China	North	1996	1980~2000	1990s
CBm0879	1	5	3	13	2	2	3	2	4	41	8	6	4	3	4	4	42	116	Human	Shanxi	North China	North	2013	2001~2018	2010s
CBm0880	1	5	3	13	2	2	3	2	4	41	8	6	4	3	4	4	42	116	Human	Shanxi	North China	North	2013	2001~2018	2010s
CBm0881	1	5	3	13	2	2	3	2	4	41	8	6	4	3	7	5	42	116	Human	Shanxi	North China	North	2013	2001~2018	2010s
CBm0882	1	5	3	13	2	2	3	2	4	41	8	4	4	3	3	5	42	116	Human	Shanxi	North China	North	2013	2001~2018	2010s
CBm0883	1	5	3	13	2	2	3	2	4	41	8	4	4	3	6	5	42	116	Human	Shanxi	North China	North	2013	2001~2018	2010s
CBm0884	1	5	3	13	2	2	3	2	4	41	8	4	4	3	4	5	42	116	Human	Shanxi	North China	North	2013	2001~2018	2010s
CBm0885	1	5	3	13	2	2	3	2	4	41	8	4	4	3	4	5	42	116	Human	Shanxi	North China	North	2013	2001~2018	2010s
CBm0886	1	5	3	13	2	2	3	2	4	41	8	5	4	3	13	6	42	116	Human	Shanxi	North China	North	2013	2001~2018	2010s
CBm0887	1	5	3	13	2	2	3	2	4	41	8	5	4	3	10	6	42	116	Human	Shanxi	North China	North	2013	2001~2018	2010s
CBm0888	1	5	3	13	2	2	3	2	4	41	8	5	4	3	8	7	42	116	Human	Shanxi	North China	North	2013	2001~2018	2010s
CBm0889	1	5	3	13	2	2	3	2	4	41	8	5	4	3	7	7	42	116	Human	Shanxi	North China	North	2013	2001~2018	2010s
CBm0890	1	5	3	13	2	2	3	2	4	41	8	7	4	3	4	6	42	116	Human	Shanxi	North China	North	2013	2001~2018	2010s
CBm1275	1	5	3	13	3	2	3	2	4	41	8	7	4	3	3	4	43	125	Human	Shanxi	North China	North	2017	2001~2018	2010s
CBm0045	1	5	3	13	2	2	3	2	4	41	8	5	4	3	6	5	42	116	Sheep	Sichuan	Southwest China	South	1963	1950~1970	1960s
CBm0046	1	5	3	13	2	2	3	2	4	41	8	5	4	3	6	5	42	116	Sheep	Sichuan	Southwest China	South	1963	1950~1970	1960s
CBm0550	1	5	3	13	2	2	3	2	4	42	8	5	4	3	7	7	42	108	Human	Tianjin	North China	North	2010	2001~2018	2010s
CBm0551	1	5	3	13	2	2	3	2	4	46	8	5	4	3	5	5	42	297	Human	Tianjin	North China	North	2010	2001~2018	2010s
CBm0552	1	5	3	13	2	2	3	2	4	41	8	4	4	3	8	5	42	116	Human	Tianjin	North China	North	2010	2001~2018	2010s
CBm0086	1	5	3	13	2	2	3	2	4	41	8	5	4	3	6	5	42	116	Sheep	Xinjiang	Northwest China	North	1978	1950~1970	1970s
CBm0087	1	5	3	13	2	2	3	2	4	41	8	4	4	6	6	4	42	116	Sheep	Xinjiang	Northwest China	North	1978	1950~1970	1970s
CBm0353	1	5	3	13	2	2	3	2	4	41	8	4	4	3	5	4	42	116	Sheep	Xinjiang	Northwest China	North	2007	2001~2018	2000s
CBm0615	1	5	3	13	2	2	3	2	4	41	8	4	4	3	5	5	42	116	Goat	Xinjiang	Northwest China	North	2010	2001~2018	2010s
CBm0616	1	5	3	13	2	2	3	2	4	41	8	4	4	3	7	10	42	116	Sheep	Xinjiang	Northwest China	North	2010	2001~2018	2010s
CBm0617	1	5	3	13	2	2	3	2	4	41	8	4	4	3	7	10	42	116	Sheep	Xinjiang	Northwest China	North	2010	2001~2018	2010s
CBm0618	1	5	3	13	2	2	3	2	4	41	8	6	4	3	7	5	42	116	Sheep	Xinjiang	Northwest China	North	2010	2001~2018	2010s
CBm0619	1	5	3	13	2	3	3	2	4	41	8	6	4	3	6	5	63	111	Sheep	Xinjiang	Northwest China	North	2010	2001~2018	2010s
CBm0929	1	5	3	13	2	2	3	2	4	41	8	7	4	3	3	7	42	116	Sheep	Xinjiang	Northwest China	North	2013	2001~2018	2010s
CBm0930	1	5	3	13	2	2	3	2	4	41	8	5	4	3	5	7	42	116	Sheep	Xinjiang	Northwest China	North	2013	2001~2018	2010s
CBm0931	1	5	3	13	2	2	3	2	4	41	8	4	4	3	6	10	42	116	Sheep	Xinjiang	Northwest China	North	2013	2001~2018	2010s
CBm0932	1	5	3	13	2	2	3	2	4	41	8	4	4	3	6	7	42	116	Sheep	Xinjiang	Northwest China	North	2013	2001~2018	2010s
CBm0933	1	5	3	13	2	2	3	2	4	41	8	4	4	3	6	10	42	116	Sheep	Xinjiang	Northwest China	North	2013	2001~2018	2010s
CBm0934	1	5	3	13	2	2	3	2	4	41	8	7	4	3	3	7	42	116	Sheep	Xinjiang	Northwest China	North	2013	2001~2018	2010s
CBm0935	1	5	3	13	2	2	3	2	4	41	8	5	4	3	5	7	42	116	Sheep	Xinjiang	Northwest China	North	2013	2001~2018	2010s
CBm0936	1	5	3	13	2	2	3	2	4	41	8	4	4	3	6	7	42	116	Sheep	Xinjiang	Northwest China	North	2013	2001~2018	2010s
CBm0937	1	5	3	13	2	2	3	2	4	41	8	4	4	3	5	6	42	116	Sheep	Xinjiang	Northwest China	North	2013	2001~2018	2010s
CBm0938	1	5	3	13	2	3	3	2	4	41	8	6	4	3	6	5	63	111	Sheep	Xinjiang	Northwest China	North	2013	2001~2018	2010s
CBm0939	1	5	3	13	2	3	3	2	4	41	8	6	4	3	6	5	63	111	Sheep	Xinjiang	Northwest China	North	2013	2001~2018	2010s
CBm0940	1	5	3	13	2	3	3	2	4	41	8	6	4	3	6	5	63	111	Sheep	Xinjiang	Northwest China	North	2013	2001~2018	2010s
CBm0941	1	5	3	13	2	3	3	2	4	41	8	5	4	3	6	5	63	111	Sheep	Xinjiang	Northwest China	North	2013	2001~2018	2010s
CBm1022	1	5	3	13	2	2	3	2	4	41	8	7	4	3	6	6	42	116	Sheep	Xinjiang	Northwest China	North	2014	2001~2018	2010s
CBm1023	1	5	3	13	2	2	3	2	4	41	8	5	4	3	5	5	42	116	Sheep	Xinjiang	Northwest China	North	2014	2001~2018	2010s
CBm1024	1	5	3	13	2	2	3	2	4	41	8	5	4	3	5	5	42	116	Sheep	Xinjiang	Northwest China	North	2014	2001~2018	2010s
CBm1025	1	5	3	13	2	2	3	2	4	41	8	4	4	3	6	8	42	116	Sheep	Xinjiang	Northwest China	North	2014	2001~2018	2010s
CBm1026	1	5	3	13	2	2	3	2	4	41	8	4	4	3	6	7	42	116	Sheep	Xinjiang	Northwest China	North	2014	2001~2018	2010s
CBm1242	1	5	3	13	2	2	3	2	4	41	8	6	3	2	7	5	42	116	Sheep	Xinjiang	Northwest China	North	2016	2001~2018	2010s
CBm1243	1	5	3	13	2	2	3	2	5	41	8	5	3	2	5	6	42	180	Sheep	Xinjiang	Northwest China	North	2016	2001~2018	2010s
CBm1276	1	5	3	13	2	2	3	2	4	41	8	6	4	2	3	8	42	116	Human	Xinjiang	Northwest China	North	2017	2001~2018	2010s
CBm1277	1	5	3	13	2	2	3	2	4	41	8	3	4	2	3	4	42	116	Human	Xinjiang	Northwest China	North	2017	2001~2018	2010s
CBm1278	1	5	3	13	2	2	3	2	4	41	8	3	4	2	3	4	42	116	Human	Xinjiang	Northwest China	North	2017	2001~2018	2010s
CBm1279	1	5	3	13	2	2	3	2	4	41	8	5	4	2	3	5	42	116	Human	Xinjiang	Northwest China	North	2017	2001~2018	2010s
CBm1280	1	5	3	13	3	2	3	2	4	41	8	6	4	2	3	5	43	125	Human	Xinjiang	Northwest China	North	2017	2001~2018	2010s
CBm1281	1	5	3	13	3	2	3	2	4	41	8	6	4	2	3	5	43	125	Human	Xinjiang	Northwest China	North	2017	2001~2018	2010s
CBm0525	1	5	3	13	2	2	3	2	4	41	8	6	4	3	4	4	42	116	Human	Yunnan	Southwest China	South	2009	2001~2018	2000s
CBm0526	1	5	3	13	2	2	3	2	4	41	8	6	4	3	5	5	42	116	Human	Yunnan	Southwest China	South	2009	2001~2018	2000s
CBm0527	1	5	3	13	2	2	3	2	4	41	8	5	4	3	6	4	42	116	Human	Yunnan	Southwest China	South	2009	2001~2018	2000s
CBm0528	1	5	3	13	2	2	3	2	4	41	8	6	4	3	4	4	42	116	Human	Yunnan	Southwest China	South	2009	2001~2018	2000s
CBm0529	1	5	3	13	2	2	3	2	4	41	8	6	4	3	5	5	42	116	Human	Yunnan	Southwest China	South	2009	2001~2018	2000s
CBm0530	1	5	3	13	2	2	3	2	4	41	8	5	4	3	6	4	42	116	Human	Yunnan	Southwest China	South	2009	2001~2018	2000s
CBm0532	1	5	3	13	3	1	3	2	4	41	8	5	5	3	9	6	58	120	Human	Yunnan	Southwest China	South	2009	2001~2018	2000s
CBm0533	1	5	3	13	3	1	3	2	4	41	8	5	5	3	9	6	58	120	Human	Yunnan	Southwest China	South	2009	2001~2018	2000s
CBm0679	1	5	3	13	3	1	3	2	4	41	8	5	4	6	5	3	58	120	Human	Yunnan	Southwest China	South	2010	2001~2018	2010s
CBm0680	1	5	3	13	3	1	3	2	4	41	8	3	4	5	5	3	58	120	Human	Yunnan	Southwest China	South	2010	2001~2018	2010s
CBm0681	1	5	3	13	3	1	3	2	4	41	8	4	4	6	7	3	58	120	Human	Yunnan	Southwest China	South	2010	2001~2018	2010s
CBm0682	1	5	3	13	3	1	3	2	4	41	8	4	4	6	7	3	58	120	Human	Yunnan	Southwest China	South	2010	2001~2018	2010s
CBm0683	1	5	3	13	3	1	3	2	4	41	8	4	4	7	6	3	58	120	Human	Yunnan	Southwest China	South	2010	2001~2018	2010s
CBm0282	1	5	3	13	2	2	3	2	4	41	8	5	4	3	7	5	42	116	Human	Zhejiang	East China	South	2005	2001~2018	2000s
CBm0283	1	5	3	13	2	2	3	2	4	41	8	7	4	3	6	5	42	116	Human	Zhejiang	East China	South	2005	2001~2018	2000s
CBm0284	1	5	3	13	2	2	3	2	4	41	8	5	4	1	7	6	42	116	Human	Zhejiang	East China	South	2005	2001~2018	2000s
CBm0285	1	5	3	13	2	2	3	2	4	41	8	5	4	3	7	5	42	116	Human	Zhejiang	East China	South	2005	2001~2018	2000s
CBm0474	1	5	3	13	2	2	3	2	4	41	8	6	4	3	4	4	42	116	Human	Zhejiang	East China	South	2009	2001~2018	2000s
CBm0475	1	5	3	13	2	2	3	2	4	41	8	6	4	3	4	4	42	116	Human	Zhejiang	East China	South	2009	2001~2018	2000s
CBm0476	1	5	3	13	2	2	3	2	4	41	8	5	6	3	8	4	42	116	Human	Zhejiang	East China	South	2009	2001~2018	2000s
CBm0477	1	5	3	13	2	2	3	2	4	41	8	4	4	3	6	6	42	116	Human	Zhejiang	East China	South	2009	2001~2018	2000s
CBm0478	1	5	3	13	2	2	3	2	4	41	8	4	4	9	4	5	42	116	Human	Zhejiang	East China	South	2009	2001~2018	2000s
CBm0703	1	5	3	13	2	2	3	2	4	41	8	6	4	3	4	4	42	116	Goat	Zhejiang	East China	South	2011	2001~2018	2010s
CBm0704	1	5	3	13	2	2	3	2	4	41	8	6	4	3	4	4	42	116	Goat	Zhejiang	East China	South	2011	2001~2018	2010s
CBm0705	1	5	3	13	2	2	3	2	4	41	8	6	4	3	4	4	42	116	Goat	Zhejiang	East China	South	2011	2001~2018	2010s
CBm0706	1	5	3	13	2	2	3	2	4	41	8	6	4	3	4	4	42	116	Goat	Zhejiang	East China	South	2011	2001~2018	2010s
CBm0707	1	5	3	13	2	2	3	2	4	41	8	6	4	3	4	4	42	116	Goat	Zhejiang	East China	South	2011	2001~2018	2010s
CBm0708	1	5	3	13	2	2	3	2	4	41	8	6	4	3	4	4	42	116	Goat	Zhejiang	East China	South	2011	2001~2018	2010s
CBm0709	1	5	3	13	2	2	3	2	4	41	8	7	4	3	6	5	42	116	Human	Zhejiang	East China	South	2011	2001~2018	2010s
CBm0710	1	5	3	13	2	2	3	2	4	41	8	6	4	3	4	4	42	116	Human	Zhejiang	East China	South	2011	2001~2018	2010s
CBm0711	1	5	3	13	2	2	3	2	4	41	8	6	4	3	4	4	42	116	Human	Zhejiang	East China	South	2011	2001~2018	2010s
CBm0712	1	5	3	13	2	2	3	2	4	41	8	6	4	3	4	4	42	116	Human	Zhejiang	East China	South	2011	2001~2018	2010s
CBm0713	1	5	3	13	2	2	3	2	4	41	8	6	4	3	4	4	42	116	Human	Zhejiang	East China	South	2011	2001~2018	2010s
CBm0714	1	5	3	13	2	2	3	2	4	41	8	6	4	3	4	4	42	116	Human	Zhejiang	East China	South	2011	2001~2018	2010s
CBm0715	1	5	3	13	2	2	3	2	4	41	8	6	4	3	5	5	42	116	Human	Zhejiang	East China	South	2011	2001~2018	2010s
CBm0716	1	5	3	13	2	2	3	2	4	41	8	5	4	3	9	6	42	116	Human	Zhejiang	East China	South	2011	2001~2018	2010s
CBm0717	1	5	3	13	2	2	3	2	4	41	8	5	4	1	7	7	42	116	Human	Zhejiang	East China	South	2011	2001~2018	2010s
CBm0718	1	5	3	13	2	2	3	2	4	41	8	5	4	1	7	6	42	116	Human	Zhejiang	East China	South	2011	2001~2018	2010s
CBm0719	1	5	3	13	2	2	3	2	4	41	8	7	4	3	6	5	42	116	Human	Zhejiang	East China	South	2011	2001~2018	2010s
CBm0720	1	5	3	13	2	2	3	2	4	41	8	6	4	3	4	4	42	116	Human	Zhejiang	East China	South	2011	2001~2018	2010s
CBm0721	1	5	3	13	3	2	3	2	4	44	8	5	4	3	4	5	43	123	Human	Zhejiang	East China	South	2011	2001~2018	2010s
NX1973017	1	5	3	13	2	2	3	2	4	41	8	7	4	3	6	7	42	116	Sheep	This study	E. Mediterranean
NX1979104	1	5	3	13	2	2	3	2	4	41	8	5	4	3	4	5	42	116	Abortus lamb	This study	E. Mediterranean
NX1979077	1	5	3	13	2	2	3	2	4	41	8	5	4	3	8	5	42	116	Human	This study	E. Mediterranean
NX1979066	1	5	3	13	2	2	3	2	4	41	8	5	4	3	5	5	42	116	Sheep	This study	E. Mediterranean
NX1979099	1	5	3	13	2	2	3	2	4	41	8	5	4	3	5	11	42	116	Abortus lamb	This study	E. Mediterranean
NX1979033	1	5	3	13	2	2	3	2	4	41	8	4	4	3	7	5	42	116	Human	This study	E. Mediterranean
NX1979059	1	5	3	13	2	2	3	2	4	41	8	13	4	3	10	6	42	116	Human	This study	E. Mediterranean
NX1979054	1	5	3	13	2	2	3	2	4	41	8	5	4	3	5	11	42	116	Human	This study	E. Mediterranean
NX1979085	1	5	3	13	2	2	3	2	4	41	8	4	4	3	7	5	42	116	Human	This study	E. Mediterranean
NX1979041	1	5	3	13	2	2	3	2	4	41	8	5	5	9	6	3	42	116	Human	This study	E. Mediterranean
NX1979108	1	5	3	13	2	2	3	2	4	41	8	12	4	3	9	6	42	116	Human	This study	E. Mediterranean
NX1979105	1	5	3	13	2	2	3	2	4	41	8	7	4	3	10	6	42	116	Human	This study	E. Mediterranean
NX1979107	1	5	3	13	2	2	3	2	4	41	8	12	4	3	9	6	42	116	Human	This study	E. Mediterranean
NX200905	1	5	3	13	2	2	3	2	4	41	8	4	4	3	7	5	42	116	Human	This study	E. Mediterranean
NX200907	1	5	3	13	2	2	3	2	4	41	8	7	4	3	7	5	42	116	Human	This study	E. Mediterranean
NX200901	1	5	3	13	2	2	3	2	4	41	8	4	4	7	4	4	42	116	Human	This study	E. Mediterranean
NX200902	1	5	3	13	2	2	3	2	4	41	8	6	4	3	8	6	42	116	Human	This study	E. Mediterranean
NX200903	1	5	3	13	2	2	3	2	4	41	8	7	4	3	7	5	42	116	Human	This study	E. Mediterranean
NX200904	1	5	3	13	2	2	3	2	4	41	8	4	4	8	4	4	42	116	Human	This study	E. Mediterranean
NX201006	1	5	3	13	2	2	3	2	4	41	8	6	4	3	7	5	42	116	Human	This study	E. Mediterranean
NX201001	1	5	3	13	2	2	3	2	4	41	8	4	4	3	7	5	42	116	Human	This study	E. Mediterranean
NX201004	1	5	3	13	2	2	3	2	4	41	8	4	4	7	4	4	42	116	Human	This study	E. Mediterranean
NX201003	1	5	3	13	2	2	3	2	4	41	8	7	4	3	7	6	42	116	Human	This study	E. Mediterranean
NX201102	1	5	3	13	2	2	3	2	4	41	8	7	4	3	7	6	42	116	Human	This study	E. Mediterranean
NX201101	1	5	3	13	2	2	3	2	4	41	8	6	4	3	7	5	42	116	Human	This study	E. Mediterranean
NX201103	1	5	3	13	2	2	3	2	4	41	8	4	4	6	4	4	42	116	Human	This study	E. Mediterranean
NX201202	1	5	3	13	2	2	3	2	4	41	8	6	4	3	6	5	42	116	Human	This study	E. Mediterranean
NX201207	1	5	3	13	2	2	3	2	4	41	8	6	4	3	6	5	42	116	Human	This study	E. Mediterranean
NX201206	1	5	3	13	2	2	3	2	4	41	8	6	4	3	7	5	42	116	Human	This study	E. Mediterranean
NX201201	1	5	3	13	2	2	3	2	4	41	8	6	4	3	7	5	42	116	Human	This study	E. Mediterranean
NX201205	1	5	3	13	2	2	3	2	4	41	8	7	4	3	7	5	42	116	Human	This study	E. Mediterranean
NX201204	1	5	3	13	2	2	3	2	4	41	8	9	4	3	7	5	42	116	Human	This study	E. Mediterranean
NX201203	1	5	3	13	2	2	3	2	4	41	8	6	4	3	7	5	42	116	Human	This study	E. Mediterranean
NX201210	1	5	3	13	2	2	3	2	4	41	8	4	4	7	5	4	42	116	Human	This study	E. Mediterranean
NX201209	1	5	3	13	2	2	3	2	4	41	8	4	4	7	4	4	42	116	Human	This study	E. Mediterranean
NX201208	1	5	3	13	2	2	3	2	4	41	8	7	4	3	8	6	42	116	Human	This study	E. Mediterranean
NX201301	1	5	3	13	2	2	3	2	4	41	8	6	4	3	9	5	42	116	Human	This study	E. Mediterranean
NX201302	1	5	3	13	2	2	3	2	4	41	8	7	4	3	7	5	42	116	Human	This study	E. Mediterranean
NX201303	1	5	3	13	2	2	3	2	4	41	8	9	4	3	7	5	42	116	Human	This study	E. Mediterranean
NX201304	1	5	3	13	2	2	3	2	4	41	8	4	4	8	4	5	42	116	Human	This study	E. Mediterranean
NX201305	1	5	3	13	2	2	3	2	4	41	8	9	4	3	7	5	42	116	Human	This study	E. Mediterranean
NX201306	1	5	3	13	2	2	3	2	4	41	8	6	4	3	7	5	42	116	Human	This study	E. Mediterranean
NX201316	1	5	3	13	2	2	3	2	4	41	8	8	4	3	6	7	42	116	Human	This study	E. Mediterranean
NX201315	1	5	3	13	2	2	3	2	4	41	8	6	4	3	8	5	42	116	Human	This study	E. Mediterranean
NX201314	1	5	3	13	2	2	3	2	4	41	8	5	4	3	7	6	42	116	Human	This study	E. Mediterranean
NX201307	1	5	3	13	2	2	3	2	4	41	8	4	4	5	4	4	42	116	Human	This study	E. Mediterranean
NX201313	1	5	3	13	2	2	3	2	4	41	8	6	4	3	7	5	42	116	Human	This study	E. Mediterranean
NX201312	1	5	3	13	2	2	3	2	4	41	8	6	4	3	5	5	42	116	Human	This study	E. Mediterranean
NX201308	1	5	3	13	2	2	3	2	4	41	8	4	4	9	4	4	42	116	Human	This study	E. Mediterranean
NX201311	1	5	3	13	2	2	3	2	4	41	8	8	4	3	7	5	42	116	Human	This study	E. Mediterranean
NX201310	1	5	3	13	2	2	3	2	4	41	8	6	4	3	9	5	42	116	Human	This study	E. Mediterranean
NX201309	1	5	3	13	2	2	3	2	4	41	8	8	4	3	7	5	42	116	Human	This study	E. Mediterranean
NX201317	1	5	3	13	2	2	3	2	4	41	8	9	4	3	7	8	42	116	Human	This study	E. Mediterranean
NX201318	1	5	3	13	2	2	3	2	4	41	8	9	4	3	7	8	42	116	Human	This study	E. Mediterranean
NX201319	1	5	3	13	2	2	3	2	4	41	8	7	4	3	4	6	42	116	Human	This study	E. Mediterranean
NX201320	1	5	3	13	2	2	3	2	4	41	8	7	4	6	5	6	42	116	Human	This study	E. Mediterranean
NX201321	1	5	3	13	2	2	3	2	4	41	8	6	4	3	6	5	42	116	Human	This study	E. Mediterranean
NX201901	1	5	3	13	2	2	3	2	4	41	8	8	4	3	6	5	42	116	Human	This study	E. Mediterranean
NX201902	1	5	3	13	2	2	3	2	4	41	8	4	4	3	5	5	42	116	Human	This study	E. Mediterranean
NX201903	1	5	3	13	2	2	3	2	4	41	8	7	4	3	8	5	42	116	Human	This study	E. Mediterranean
NX201904	1	5	3	13	2	2	3	2	4	43	8	8	4	6	5	6	42	108	Human	This study	E. Mediterranean
NX201905	1	5	3	13	2	2	3	2	4	41	8	8	4	3	9	6	42	116	Human	This study	E. Mediterranean
NX201906	1	5	3	13	2	2	3	2	4	43	8	6	4	3	5	6	42	108	Human	This study	E. Mediterranean
NX201907	1	5	3	13	2	2	3	2	4	41	8	4	4	6	4	4	42	116	Human	This study	E. Mediterranean
NX201908	1	5	3	13	2	2	3	2	4	41	8	6	4	3	7	5	42	116	Human	This study	E. Mediterranean
NX201909	1	5	3	13	2	2	3	2	4	41	8	7	4	8	5	5	42	116	Human	This study	E. Mediterranean
NX201910	1	5	3	13	2	2	3	2	4	41	8	4	4	12	4	4	42	116	Human	This study	E. Mediterranean
NX201911	1	5	3	13	2	2	3	2	4	41	8	6	4	3	6	5	42	116	Human	This study	E. Mediterranean
NX201912	1	5	3	13	2	2	3	2	4	41	8	7	4	3	6	7	42	116	Human	This study	E. Mediterranean
NX201913	1	5	3	13	2	2	3	2	4	41	8	5	5	3	6	4	42	116	Human	This study	E. Mediterranean
NX201914	1	5	3	13	2	2	3	2	4	41	8	7	4	3	7	4	42	116	Human	This study	E. Mediterranean
NX201915	1	5	3	13	2	2	3	2	4	41	8	5	4	3	9	5	42	116	Human	This study	E. Mediterranean
NX201916	1	5	3	13	2	2	3	2	4	41	8	7	4	3	11	7	42	116	Human	This study	E. Mediterranean
NX201917	1	5	3	13	2	2	3	2	4	41	8	7	4	3	5	6	42	116	Human	This study	E. Mediterranean
NX201918	1	5	3	13	2	2	3	2	4	41	8	8	4	3	4	6	42	116	Human	This study	E. Mediterranean
NX201919	1	5	3	13	2	2	3	2	4	41	8	7	4	3	8	6	42	116	Human	This study	E. Mediterranean
NX201920	1	5	3	13	2	2	3	2	4	41	8	4	4	3	8	5	42	116	Human	This study	E. Mediterranean
NX201921	1	5	3	13	2	2	3	2	4	41	8	6	4	3	8	4	42	116	Human	This study	E. Mediterranean
NX201922	1	5	3	13	2	2	3	2	4	41	8	6	4	3	6	5	42	116	Human	This study	E. Mediterranean
NX201923	1	5	3	13	2	2	3	2	4	41	8	5	4	3	6	7	42	116	Human	This study	E. Mediterranean
NX201924	1	5	3	13	2	2	3	2	4	41	8	5	4	3	6	7	42	116	Human	This study	E. Mediterranean
NX201925	1	5	3	13	2	2	3	2	4	41	8	7	4	3	7	5	42	116	Human	This study	E. Mediterranean
NX201926	1	5	3	13	2	2	3	2	4	41	8	6	4	3	9	5	42	116	Human	This study	E. Mediterranean
NX201927	1	5	3	13	2	2	3	2	4	41	8	8	4	3	6	5	42	116	Human	This study	E. Mediterranean
NX201928	1	5	3	13	2	2	3	2	4	41	8	8	4	3	6	4	42	116	Human	This study	E. Mediterranean
NX201929	1	5	3	13	2	2	3	2	4	41	8	6	4	3	5	5	42	116	Human	This study	E. Mediterranean
NX201930	1	5	3	13	2	2	3	2	4	41	8	8	4	3	9	5	42	116	Human	This study	E. Mediterranean
NX201931	1	5	3	13	2	2	3	2	4	41	8	6	4	3	7	5	42	116	Human	This study	E. Mediterranean
NX201932	1	5	3	13	2	2	3	2	4	41	8	5	4	3	8	5	42	116	Human	This study	E. Mediterranean
NX201933	1	5	3	13	2	2	3	2	4	41	8	7	4	8	5	5	42	116	Human	This study	E. Mediterranean
NX201934	1	5	3	13	2	2	3	2	4	41	8	7	4	6	5	7	42	116	Human	This study	E. Mediterranean
NX201935	1	5	3	13	2	2	3	2	4	41	8	4	4	3	6	6	42	116	Human	This study	E. Mediterranean
NX201936	1	5	3	13	2	2	3	2	4	41	8	4	4	3	7	6	42	116	Human	This study	E. Mediterranean
NX201937	1	5	3	13	2	2	3	2	4	41	8	6	4	3	7	5	42	116	Human	This study	E. Mediterranean
NX201938	1	5	3	13	2	2	3	2	4	41	8	7	4	3	8	6	42	116	Human	This study	E. Mediterranean
NX201939	1	5	3	13	2	2	3	2	4	41	8	6	4	3	8	5	42	116	Human	This study	E. Mediterranean
NX201940	1	5	3	13	2	2	3	2	4	41	8	4	4	11	5	4	42	116	Human	This study	E. Mediterranean
NX201941	1	5	3	13	2	2	3	2	4	43	8	6	4	3	5	5	42	108	Human	This study	E. Mediterranean
NX201942	1	5	3	13	2	2	3	2	4	41	8	8	4	3	8	5	42	116	Human	This study	E. Mediterranean
NX201943	1	5	3	13	2	2	3	2	4	41	8	11	4	3	7	5	42	116	Human	This study	E. Mediterranean
NX201944	1	5	3	13	2	2	3	2	4	41	8	6	4	3	5	5	42	116	Human	This study	E. Mediterranean
NX201945	1	5	3	13	2	2	3	2	4	41	8	7	4	3	8	6	42	116	Human	This study	E. Mediterranean
NX201946	1	5	3	13	2	2	3	2	4	41	8	5	4	3	7	5	42	116	Human	This study	E. Mediterranean
NX201947	1	5	3	13	2	2	3	2	4	41	8	6	4	3	8	7	42	116	Human	This study	E. Mediterranean
NX201948	1	5	3	13	2	2	3	2	4	41	8	7	4	3	8	5	42	116	Human	This study	E. Mediterranean
