# Supplementary material for: Epidemiological changes and molecular characteristics of Brucella strains in Ningxia, China
Source: Front Microbiol. 2024 Jan 19;15:1320845. doi: 10.3389/fmicb.2024.1320845 (PMC10835715; doi:10.3389/fmicb.2024.1320845)
Supplement: Supplementary file 3 [file Table_3.xlsx]

## Sheet: Sheet1
Table S3 750 Strains from the East Mediterranean in international MLVAbank were used for genetic analysis globally
key	Bruce06	Bruce08	Bruce11	Bruce12	Bruce42	Bruce43	Bruce45	Bruce55	Bruce18	Bruce19	Bruce21	Bruce04	Bruce07	Bruce09	Bruce16	Bruce30	MLVA8	MLVA11	host	speciesbiovar	isolated_in	group	year	index_temp	reference
SRR4436613	1	5	3	13	2	3	3	2	4	41	8	9	4	3	9	4	63	111	Human	B.melitensis	Afghanistan	E. Mediterranean	2017	20629	SRR4436613 (http://www.ncbi.nlm.nih.gov/nuccore/SRR4436613)
SRR4436639	1	5	3	13	2	2	3	2	4	41	8	8	4	3	6	6	42	116	Human	B.melitensis	Afghanistan	E. Mediterranean	2017	20652	SRR4436639 (http://www.ncbi.nlm.nih.gov/nuccore/SRR4436639)
SRR4436592_SRR4436589	1	5	3	13	2	3	3	2	4	41	8	5	4	3	8	4	63	111		B.melitensis	Afghanistan	E. Mediterranean	2017	20611	SRR4436592 (http://www.ncbi.nlm.nih.gov/nuccore/SRR4436592)
SRR4436622	1	5	3	13	3	2	3	2	4	41	8	6	4	3	6	7	43	125	Human	B.melitensis	Albania	E. Mediterranean	2017	20638	SRR4436622 (http://www.ncbi.nlm.nih.gov/nuccore/SRR4436622)
2017Hanot-Mambres#36	1	5	3	13	2	2	3	2	4	41	8	3	4	3	4	5	42	116	Human	B.melitensis bv1	Belgium	E. Mediterranean	2015	2847	Hanot-Mambres (https://www.ncbi.nlm.nih.gov/pubmed/28384245)
2017Hanot-Mambres#19	1	5	3	13	3	2	3	2	4	41	8	4	4	3	9	5	43	125	Human	B.melitensis bv2	Belgium	E. Mediterranean	2007	2830	Hanot-Mambres (https://www.ncbi.nlm.nih.gov/pubmed/28384245)
2017Hanot-Mambres#21	1	5	3	13	3	2	3	2	4	41	8	6	4	3	3	4	43	125	Human	B.melitensis bv2	Belgium	E. Mediterranean	2007	2832	Hanot-Mambres (https://www.ncbi.nlm.nih.gov/pubmed/28384245)
2017Hanot-Mambres#25	1	5	3	13	3	2	3	2	4	41	8	6	4	3	7	4	43	125	Human	B.melitensis bv2	Belgium	E. Mediterranean	2011	2836	Hanot-Mambres (https://www.ncbi.nlm.nih.gov/pubmed/28384245)
2017Hanot-Mambres#02	1	5	3	13	3	2	3	2	5	36	8	5	4	3	8	6	43	104	Human	B.melitensis bv3	Belgium	E. Mediterranean	1997	2813	Hanot-Mambres (https://www.ncbi.nlm.nih.gov/pubmed/28384245)
2017Hanot-Mambres#03	1	5	3	13	2	2	3	2	4	41	8	5	7	3	5	5	42	116	Human	B.melitensis bv3	Belgium	E. Mediterranean	1997	2814	Hanot-Mambres (https://www.ncbi.nlm.nih.gov/pubmed/28384245)
2017Hanot-Mambres#05	1	5	3	13	2	2	3	3	4	41	8	4	11	3	7	5	184	362	Human	B.melitensis bv3	Belgium	E. Mediterranean	1998	2816	Hanot-Mambres (https://www.ncbi.nlm.nih.gov/pubmed/28384245)
2017Hanot-Mambres#08	1	5	3	13	3	2	3	2	4	41	8	5	4	7	4	3	43	125	Human	B.melitensis bv3	Belgium	E. Mediterranean	2001	2819	Hanot-Mambres (https://www.ncbi.nlm.nih.gov/pubmed/28384245)
2017Hanot-Mambres#09	1	5	3	13	2	2	3	2	4	41	8	5	6	3	6	6	42	116	Human	B.melitensis bv3	Belgium	E. Mediterranean	2002	2820	Hanot-Mambres (https://www.ncbi.nlm.nih.gov/pubmed/28384245)
2017Hanot-Mambres#10	1	5	3	13	3	2	3	2	4	41	8	5	4	3	6	5	43	125	Human	B.melitensis bv3	Belgium	E. Mediterranean	2002	2821	Hanot-Mambres (https://www.ncbi.nlm.nih.gov/pubmed/28384245)
2017Hanot-Mambres#11	1	4	3	13	3	2	3	2	4	41	8	8	4	3	7	5	44	110	Human	B.melitensis bv3	Belgium	E. Mediterranean	2004	2822	Hanot-Mambres (https://www.ncbi.nlm.nih.gov/pubmed/28384245)
2017Hanot-Mambres#12	1	4	3	13	3	2	3	2	4	41	8	8	4	3	7	5	44	110	Human	B.melitensis bv3	Belgium	E. Mediterranean	2004	2823	Hanot-Mambres (https://www.ncbi.nlm.nih.gov/pubmed/28384245)
2017Hanot-Mambres#13	1	5	3	13	2	2	3	2	4	41	8	5	7	3	8	5	42	116	Human	B.melitensis bv3	Belgium	E. Mediterranean	2004	2824	Hanot-Mambres (https://www.ncbi.nlm.nih.gov/pubmed/28384245)
2017Hanot-Mambres#14	1	5	3	13	2	2	3	2	4	41	8	6	10	3	6	5	42	116	Human	B.melitensis bv3	Belgium	E. Mediterranean	2004	2825	Hanot-Mambres (https://www.ncbi.nlm.nih.gov/pubmed/28384245)
2017Hanot-Mambres#15	1	5	3	12	2	2	3	2	4	41	8	4	5	3	6	7	45	115	Human	B.melitensis bv3	Belgium	E. Mediterranean	2004	2826	Hanot-Mambres (https://www.ncbi.nlm.nih.gov/pubmed/28384245)
2017Hanot-Mambres#17	1	5	3	13	3	2	3	2	4	41	8	5	4	3	10	5	43	125	Human	B.melitensis bv3	Belgium	E. Mediterranean	2004	2828	Hanot-Mambres (https://www.ncbi.nlm.nih.gov/pubmed/28384245)
2017Hanot-Mambres#20	1	5	3	13	3	2	3	2	4	41	8	4	4	3	5	4	43	125	Human	B.melitensis bv3	Belgium	E. Mediterranean	2007	2831	Hanot-Mambres (https://www.ncbi.nlm.nih.gov/pubmed/28384245)
2017Hanot-Mambres#23	1	5	3	14	2	2	3	2	4	41	8	6	5	3	9	9	83	298	Human	B.melitensis bv3	Belgium	E. Mediterranean	2011	2834	Hanot-Mambres (https://www.ncbi.nlm.nih.gov/pubmed/28384245)
2017Hanot-Mambres#24	1	5	3	13	2	2	3	2	4	41	8	4	4	3	5	4	42	116	Human	B.melitensis bv3	Belgium	E. Mediterranean	2011	2835	Hanot-Mambres (https://www.ncbi.nlm.nih.gov/pubmed/28384245)
2017Hanot-Mambres#26	1	5	3	13	3	2	3	2	4	41	8	5	5	3	3	4	43	125	Human	B.melitensis bv3	Belgium	E. Mediterranean	2011	2837	Hanot-Mambres (https://www.ncbi.nlm.nih.gov/pubmed/28384245)
2017Hanot-Mambres#27	1	5	3	13	3	2	3	2	4	41	8	5	5	3	3	4	43	125	Human	B.melitensis bv3	Belgium	E. Mediterranean	2011	2838	Hanot-Mambres (https://www.ncbi.nlm.nih.gov/pubmed/28384245)
2017Hanot-Mambres#28	1	3	3	13	3	2	3	3	4	41	8	5	5	3	3	4	186	364	Human	B.melitensis bv3	Belgium	E. Mediterranean	2012	2839	Hanot-Mambres (https://www.ncbi.nlm.nih.gov/pubmed/28384245)
2017Hanot-Mambres#29	1	5	3	13	3	2	3	3	4	41	8	5	4	3	4	4	187	365	Human	B.melitensis bv3	Belgium	E. Mediterranean	2012	2840	Hanot-Mambres (https://www.ncbi.nlm.nih.gov/pubmed/28384245)
2017Hanot-Mambres#31	1	5	3	13	2	2	3	2	4	42	8	8	6	11	7	6	42	367	Human	B.melitensis bv3	Belgium	E. Mediterranean	2014	2842	Hanot-Mambres (https://www.ncbi.nlm.nih.gov/pubmed/28384245)
2017Hanot-Mambres#32	1	5	3	13	2	2	3	2	4	41	8	4	7	3	7	6	42	116	Human	B.melitensis bv3	Belgium	E. Mediterranean	2015	2843	Hanot-Mambres (https://www.ncbi.nlm.nih.gov/pubmed/28384245)
2017Hanot-Mambres#37	1	5	3	13	2	2	3	2	4	40	8	9	7	3	7	5	42	368	Human	B.melitensis bv3	Belgium	E. Mediterranean	2015	2848	Hanot-Mambres (https://www.ncbi.nlm.nih.gov/pubmed/28384245)
2007AlDahouk#046	1	5	3	13	3	2	3	2	4	41	8	7	4	3	7	8	43	125	Human	B.melitensis bv2	Bosnia	E. Mediterranean	2003	249	Al Dahouk2007 (http://www.ncbi.nlm.nih.gov/pubmed/17261338)
SRR4436618	1	5	3	13	3	2	3	2	5	36	8	5	4	3	5	4	43	104	Human	B.melitensis	Bulgaria	E. Mediterranean	2017	20634	SRR4436618 (http://www.ncbi.nlm.nih.gov/nuccore/SRR4436618)
2020Sayour#040	3	5	3	13	4	2	3	4	4	41	8	10	4	3	7	4	121	224	Camel	B.melitensis bv3	Egypt	E. Mediterranean	2015	6026	Sayour2020 (https://pubmed.ncbi.nlm.nih.gov/32304280)
2007AlDahouk#023	1	5	3	13	3	2	3	2	5	9	8	3	4	3	5	5	43	105	Human	B.melitensis	France	E. Mediterranean	1994	226	Al Dahouk2007 (http://www.ncbi.nlm.nih.gov/pubmed/17261338)
2018Vergnaud#0485	1	5	3	13	3	2	3	2	4	9	8	7	4	3	4	5	43	292	Caprine	B.melitensis bv1	France	E. Mediterranean	1997	3662	Vergnaud2018 (https://www.ncbi.nlm.nih.gov/pubmed/30050522)
2018Vergnaud#0108	1	5	3	13	3	2	3	2	4	9	8	3	4	3	9	5	43	292	Cattle	B.melitensis bv1	France	E. Mediterranean	1994	3285	Vergnaud2018 (https://www.ncbi.nlm.nih.gov/pubmed/30050522)
2018Vergnaud#0453	1	5	3	13	3	2	3	2	5	9	8	3	4	3	8	7	43	105	Cattle	B.melitensis bv1	France	E. Mediterranean	1988	3630	Vergnaud2018 (https://www.ncbi.nlm.nih.gov/pubmed/30050522)
2018Vergnaud#0455	1	5	3	13	3	2	3	2	4	9	8	6	4	3	4	6	43	292	Cattle	B.melitensis bv1	France	E. Mediterranean	1989	3632	Vergnaud2018 (https://www.ncbi.nlm.nih.gov/pubmed/30050522)
2018Vergnaud#0071	1	5	3	13	3	2	3	2	4	9	8	5	4	3	5	5	43	292	Human	B.melitensis bv1	France	E. Mediterranean	1974	3248	Vergnaud2018 (https://www.ncbi.nlm.nih.gov/pubmed/30050522)
2018Vergnaud#0073	1	5	3	13	3	2	3	2	4	9	8	5	4	3	5	5	43	292	Human	B.melitensis bv1	France	E. Mediterranean	1974	3250	Vergnaud2018 (https://www.ncbi.nlm.nih.gov/pubmed/30050522)
2018Vergnaud#0765	1	5	3	13	3	2	3	2	4	9	8	5	4	3	5	5	43	292	Human	B.melitensis bv1	France	E. Mediterranean	1975	3942	Vergnaud2018 (https://www.ncbi.nlm.nih.gov/pubmed/30050522)
2018Vergnaud#0768	1	5	3	13	3	2	3	2	5	9	8	3	4	3	5	6	43	105	Human	B.melitensis bv1	France	E. Mediterranean	1982	3945	Vergnaud2018 (https://www.ncbi.nlm.nih.gov/pubmed/30050522)
2018Vergnaud#0800	1	5	3	13	3	2	3	2	4	9	8	4	4	3	7	4	43	292	Human	B.melitensis bv1	France	E. Mediterranean	1975	3977	Vergnaud2018 (https://www.ncbi.nlm.nih.gov/pubmed/30050522)
2018Vergnaud#0804	1	5	3	13	3	2	3	2	5	9	8	3	4	3	5	6	43	105	Human	B.melitensis bv1	France	E. Mediterranean	1982	3981	Vergnaud2018 (https://www.ncbi.nlm.nih.gov/pubmed/30050522)
2018Vergnaud#0812	1	5	3	13	3	2	3	2	6	9	8	4	4	3	4	5	43	283	Human	B.melitensis bv1	France	E. Mediterranean	1976	3989	Vergnaud2018 (https://www.ncbi.nlm.nih.gov/pubmed/30050522)
2018Vergnaud#0851	1	4	3	13	3	2	3	2	4	43	8	6	4	3	6	5	44	280	Human	B.melitensis bv1	France	E. Mediterranean	1976	4028	Vergnaud2018 (https://www.ncbi.nlm.nih.gov/pubmed/30050522)
2018Vergnaud#0872	1	5	3	14	3	2	3	2	5	9	8	3	4	3	4	5	61	287	Human	B.melitensis bv1	France	E. Mediterranean	1976	4049	Vergnaud2018 (https://www.ncbi.nlm.nih.gov/pubmed/30050522)
2018Vergnaud#0873	1	5	3	13	3	2	2	2	5	9	8	4	4	3	5	5	60	286	Human	B.melitensis bv1	France	E. Mediterranean	1976	4050	Vergnaud2018 (https://www.ncbi.nlm.nih.gov/pubmed/30050522)
2018Vergnaud#0886	1	5	3	13	3	2	3	2	5	9	8	3	4	3	5	5	43	105	Human	B.melitensis bv1	France	E. Mediterranean	1975	4063	Vergnaud2018 (https://www.ncbi.nlm.nih.gov/pubmed/30050522)
2018Vergnaud#0890	1	5	3	13	3	2	3	2	5	9	8	4	4	3	10	5	43	105	Human	B.melitensis bv1	France	E. Mediterranean	1995	4067	Vergnaud2018 (https://www.ncbi.nlm.nih.gov/pubmed/30050522)
2018Vergnaud#0920	1	5	3	13	3	2	3	2	4	9	8	8	4	3	5	5	43	292	Human	B.melitensis bv1	France	E. Mediterranean	1997	4097	Vergnaud2018 (https://www.ncbi.nlm.nih.gov/pubmed/30050522)
2018Vergnaud#0921	1	5	3	13	3	2	3	2	4	9	8	7	4	3	4	5	43	292	Human	B.melitensis bv1	France	E. Mediterranean	1997	4098	Vergnaud2018 (https://www.ncbi.nlm.nih.gov/pubmed/30050522)
2018Vergnaud#0987	1	4	3	13	3	2	3	2	4	41	8	8	4	3	7	5	44	110	Human	B.melitensis bv1	France	E. Mediterranean	2000	4164	Vergnaud2018 (https://www.ncbi.nlm.nih.gov/pubmed/30050522)
2018Vergnaud#0992	1	5	3	13	3	2	3	2	4	9	8	7	4	3	4	5	43	292	Human	B.melitensis bv1	France	E. Mediterranean	1997	4169	Vergnaud2018 (https://www.ncbi.nlm.nih.gov/pubmed/30050522)
2018Vergnaud#0993	1	5	3	13	3	2	3	2	4	9	8	7	4	3	4	5	43	292	Human	B.melitensis bv1	France	E. Mediterranean	1997	4170	Vergnaud2018 (https://www.ncbi.nlm.nih.gov/pubmed/30050522)
2018Vergnaud#1028	1	5	3	13	3	2	3	2	5	9	8	4	4	3	4	5	43	105	Human	B.melitensis bv1	France	E. Mediterranean	1974	4205	Vergnaud2018 (https://www.ncbi.nlm.nih.gov/pubmed/30050522)
2018Vergnaud#1030	1	5	3	13	3	2	3	2	5	9	8	3	4	3	6	4	43	105	Human	B.melitensis bv1	France	E. Mediterranean	1982	4207	Vergnaud2018 (https://www.ncbi.nlm.nih.gov/pubmed/30050522)
2018Vergnaud#1035	1	5	3	13	3	2	2	2	6	9	8	7	4	3	5	6	60	99	Human	B.melitensis bv1	France	E. Mediterranean	1993	4212	Vergnaud2018 (https://www.ncbi.nlm.nih.gov/pubmed/30050522)
2018Vergnaud#1108	1	5	3	13	3	2	3	2	5	9	8	7	4	3	4	6	43	105	Human	B.melitensis bv1	France	E. Mediterranean	1994	4285	Vergnaud2018 (https://www.ncbi.nlm.nih.gov/pubmed/30050522)
2018Vergnaud#1147	1	5	3	13	3	2	3	2	4	9	8	7	4	3	4	5	43	292	Human	B.melitensis bv1	France	E. Mediterranean	1997	4324	Vergnaud2018 (https://www.ncbi.nlm.nih.gov/pubmed/30050522)
2018Vergnaud#1148	1	5	3	13	3	2	3	2	4	9	8	7	4	3	4	5	43	292	Human	B.melitensis bv1	France	E. Mediterranean	1997	4325	Vergnaud2018 (https://www.ncbi.nlm.nih.gov/pubmed/30050522)
2018Vergnaud#1282	1	5	3	13	3	2	3	2	5	9	8	5	4	3	4	5	43	105	Human	B.melitensis bv1	France	E. Mediterranean	1994	4459	Vergnaud2018 (https://www.ncbi.nlm.nih.gov/pubmed/30050522)
2018Vergnaud#1368	1	5	3	13	3	2	3	2	5	9	8	4	4	3	5	5	43	105	Human	B.melitensis bv1	France	E. Mediterranean	1985	4545	Vergnaud2018 (https://www.ncbi.nlm.nih.gov/pubmed/30050522)
2018Vergnaud#1370	1	5	3	13	3	2	3	2	4	9	8	8	4	3	5	5	43	292	Human	B.melitensis bv1	France	E. Mediterranean	1994	4547	Vergnaud2018 (https://www.ncbi.nlm.nih.gov/pubmed/30050522)
2018Vergnaud#1371	1	5	3	13	3	2	3	2	4	9	8	8	4	3	5	5	43	292	Human	B.melitensis bv1	France	E. Mediterranean	1995	4548	Vergnaud2018 (https://www.ncbi.nlm.nih.gov/pubmed/30050522)
2018Vergnaud#1373	1	5	3	13	3	2	3	2	5	9	8	4	4	3	11	5	43	105	Human	B.melitensis bv1	France	E. Mediterranean	1995	4550	Vergnaud2018 (https://www.ncbi.nlm.nih.gov/pubmed/30050522)
2018Vergnaud#1374	1	5	3	13	3	2	3	2	5	9	8	4	4	3	12	5	43	105	Human	B.melitensis bv1	France	E. Mediterranean	1995	4551	Vergnaud2018 (https://www.ncbi.nlm.nih.gov/pubmed/30050522)
2018Vergnaud#1375	1	5	3	13	3	2	3	2	5	9	8	4	4	3	10	5	43	105	Human	B.melitensis bv1	France	E. Mediterranean	1996	4552	Vergnaud2018 (https://www.ncbi.nlm.nih.gov/pubmed/30050522)
2018Vergnaud#1376	1	5	3	13	3	2	3	2	4	9	8	7	4	3	4	5	43	292	Human	B.melitensis bv1	France	E. Mediterranean	1997	4553	Vergnaud2018 (https://www.ncbi.nlm.nih.gov/pubmed/30050522)
2018Vergnaud#1403	1	5	3	13	3	2	3	2	5	9	8	4	4	3	11	5	43	105	Human	B.melitensis bv1	France	E. Mediterranean	1996	4580	Vergnaud2018 (https://www.ncbi.nlm.nih.gov/pubmed/30050522)
2018Vergnaud#0026	1	5	3	13	3	2	3	2	5	9	8	5	4	3	5	5	43	105	Ovine	B.melitensis bv1	France	E. Mediterranean	1982	3203	Vergnaud2018 (https://www.ncbi.nlm.nih.gov/pubmed/30050522)
2018Vergnaud#0043	1	5	3	13	3	2	3	2	4	9	8	4	4	3	5	7	43	292	Ovine	B.melitensis bv1	France	E. Mediterranean	1980	3220	Vergnaud2018 (https://www.ncbi.nlm.nih.gov/pubmed/30050522)
2018Vergnaud#0047	1	5	3	13	3	2	3	2	5	9	8	3	4	3	6	4	43	105	Ovine	B.melitensis bv1	France	E. Mediterranean	1986	3224	Vergnaud2018 (https://www.ncbi.nlm.nih.gov/pubmed/30050522)
2018Vergnaud#0057	1	5	3	13	3	2	3	2	5	9	8	3	4	3	7	5	43	105	Ovine	B.melitensis bv1	France	E. Mediterranean	1981	3234	Vergnaud2018 (https://www.ncbi.nlm.nih.gov/pubmed/30050522)
2018Vergnaud#0093	1	5	3	13	3	2	3	2	4	9	8	4	4	3	5	8	43	292	Ovine	B.melitensis bv1	France	E. Mediterranean	1978	3270	Vergnaud2018 (https://www.ncbi.nlm.nih.gov/pubmed/30050522)
2018Vergnaud#0351	1	5	3	13	3	2	3	2	5	9	8	4	4	3	9	5	43	105	Human	B.melitensis Rough	France	E. Mediterranean	1976	3528	Vergnaud2018 (https://www.ncbi.nlm.nih.gov/pubmed/30050522)
2018Vergnaud#0353	1	5	3	13	3	2	2	2	6	9	8	4	4	21	6	5	60	99	Human	B.melitensis Rough	France	E. Mediterranean	1983	3530	Vergnaud2018 (https://www.ncbi.nlm.nih.gov/pubmed/30050522)
2018Vergnaud#0369	1	5	3	13	2	2	3	2	4	41	8	7	7	11	4	5	42	116	Human	B.melitensis Rough	France	E. Mediterranean	2002	3546	Vergnaud2018 (https://www.ncbi.nlm.nih.gov/pubmed/30050522)
2007AlDahouk#055	1	5	2	13	3	2	3	2	4	41	8	5	3	6	5	5	59	117	Human	B.melitensis bv1	Germany	E. Mediterranean	2000	258	Al Dahouk2007 (http://www.ncbi.nlm.nih.gov/pubmed/17261338)
2007AlDahouk#056	1	5	3	13	3	2	3	2	4	41	8	6	4	3	7	5	43	125	Human	B.melitensis bv1	Germany	E. Mediterranean	2001	259	Al Dahouk2007 (http://www.ncbi.nlm.nih.gov/pubmed/17261338)
2007AlDahouk#059	1	5	3	13	3	2	3	2	4	41	8	6	4	3	6	4	43	125	Human	B.melitensis bv1	Germany	E. Mediterranean	1995	262	Al Dahouk2007 (http://www.ncbi.nlm.nih.gov/pubmed/17261338)
2007AlDahouk#052	1	5	3	13	3	2	3	2	4	41	8	6	4	6	5	3	43	125	Human	B.melitensis bv2	Germany	E. Mediterranean	2004	255	Al Dahouk2007 (http://www.ncbi.nlm.nih.gov/pubmed/17261338)
2007AlDahouk#066	1	5	3	13	3	2	3	2	4	41	8	3	5	3	5	5	43	125	Human	B.melitensis bv2	Germany	E. Mediterranean	2001	269	Al Dahouk2007 (http://www.ncbi.nlm.nih.gov/pubmed/17261338)
2007AlDahouk#069	1	5	3	13	3	2	3	2	5	36	8	4	4	3	5	4	43	104	Human	B.melitensis bv2	Germany	E. Mediterranean	2000	272	Al Dahouk2007 (http://www.ncbi.nlm.nih.gov/pubmed/17261338)
2007AlDahouk#073	1	5	3	13	3	2	3	2	4	43	8	5	4	3	4	5	43	122	Human	B.melitensis bv2	Germany	E. Mediterranean	2002	276	Al Dahouk2007 (http://www.ncbi.nlm.nih.gov/pubmed/17261338)
2006LeFleche#131	1	5	3	13	3	2	3	2	4	41	8	6	4	4	7	3	43	125		B.melitensis bv2	Germany	E. Mediterranean	1999	131	Le Fl猫che2006 (http://www.biomedcentral.com/1471-2180/6/9)
2007AlDahouk#071	1	5	3	13	2	2	3	2	4	43	8	7	6	3	4	5	42	108	Human	B.melitensis bv3	Germany	E. Mediterranean	1996	274	Al Dahouk2007 (http://www.ncbi.nlm.nih.gov/pubmed/17261338)
2007AlDahouk#090	1	5	3	13	3	2	3	2	4	43	8	7	4	3	5	4	43	122	Human	B.melitensis bv3	Germany	E. Mediterranean	1997	293	Al Dahouk2007 (http://www.ncbi.nlm.nih.gov/pubmed/17261338)
2007AlDahouk#092	1	5	3	13	2	2	3	2	3	43	8	4	4	3	7	6	42	107	Human	B.melitensis bv3	Germany	E. Mediterranean	1999	295	Al Dahouk2007 (http://www.ncbi.nlm.nih.gov/pubmed/17261338)
2007AlDahouk#100	1	5	3	13	3	2	3	2	4	43	8	4	4	3	6	4	43	122	Human	B.melitensis bv3	Germany	E. Mediterranean	1998	303	Al Dahouk2007 (http://www.ncbi.nlm.nih.gov/pubmed/17261338)
2007AlDahouk#105	1	5	3	12	3	2	3	2	5	41	8	7	4	3	7	5	64	101	Human	B.melitensis bv3	Germany	E. Mediterranean	1998	308	Al Dahouk2007 (http://www.ncbi.nlm.nih.gov/pubmed/17261338)
2007AlDahouk#107	1	5	3	13	3	2	3	2	4	41	8	4	7	3	5	4	43	125	Human	B.melitensis bv3	Germany	E. Mediterranean	1998	310	Al Dahouk2007 (http://www.ncbi.nlm.nih.gov/pubmed/17261338)
2007AlDahouk#108	1	5	3	13	3	2	3	2	4	41	8	6	4	8	6	3	43	125	Human	B.melitensis bv3	Germany	E. Mediterranean	1998	311	Al Dahouk2007 (http://www.ncbi.nlm.nih.gov/pubmed/17261338)
2007AlDahouk#109	1	5	3	13	2	2	3	2	4	41	8	8	7	3	4	5	42	116	Human	B.melitensis bv3	Germany	E. Mediterranean	1998	312	Al Dahouk2007 (http://www.ncbi.nlm.nih.gov/pubmed/17261338)
2018Vergnaud#0027	1	5	2	13	3	2	3	2	4	41	8	8	3	6	4	5	59	117	Caprine	B.melitensis bv1	Greece	E. Mediterranean	1983	3204	Vergnaud2018 (https://www.ncbi.nlm.nih.gov/pubmed/30050522)
2018Vergnaud#0445	1	5	3	13	3	2	3	2	4	41	8	7	4	3	8	6	43	125	Caprine	B.melitensis bv1	Greece	E. Mediterranean	1983	3622	Vergnaud2018 (https://www.ncbi.nlm.nih.gov/pubmed/30050522)
2018Vergnaud#0280	1	5	2	13	3	2	3	2	4	41	8	4	3	4	8	4	59	117	Cattle	B.melitensis bv1	Greece	E. Mediterranean	1991	3457	Vergnaud2018 (https://www.ncbi.nlm.nih.gov/pubmed/30050522)
2018Vergnaud#0281	1	5	2	13	3	2	3	2	6	41	8	1	3	4	8	4	59	290	Cattle	B.melitensis bv1	Greece	E. Mediterranean	1991	3458	Vergnaud2018 (https://www.ncbi.nlm.nih.gov/pubmed/30050522)
2018Vergnaud#0444	1	5	2	13	3	2	3	2	4	41	8	6	3	8	8	5	59	117	Human	B.melitensis bv1	Greece	E. Mediterranean	1983	3621	Vergnaud2018 (https://www.ncbi.nlm.nih.gov/pubmed/30050522)
2018Vergnaud#0443	1	5	2	13	3	2	3	2	4	41	8	6	3	6	4	5	59	117	Ovine	B.melitensis bv1	Greece	E. Mediterranean	1983	3620	Vergnaud2018 (https://www.ncbi.nlm.nih.gov/pubmed/30050522)
2007AlDahouk#036	1	5	3	13	3	2	3	2	5	41	8	5	4	3	4	4	43	106	Human	B.melitensis bv2	Greece	E. Mediterranean	2002	239	Al Dahouk2007 (http://www.ncbi.nlm.nih.gov/pubmed/17261338)
2018Vergnaud#0384	1	5	3	13	3	2	3	2	5	41	8	4	4	3	4	4	43	106	Caprine	B.melitensis bv3	Greece	E. Mediterranean	1983	3561	Vergnaud2018 (https://www.ncbi.nlm.nih.gov/pubmed/30050522)
2018Vergnaud#0387	1	5	3	13	3	2	3	2	4	41	8	7	7	3	6	7	43	125	Caprine	B.melitensis bv3	Greece	E. Mediterranean	1983	3564	Vergnaud2018 (https://www.ncbi.nlm.nih.gov/pubmed/30050522)
2018Vergnaud#0433	1	5	3	13	3	2	3	2	5	41	8	4	7	3	4	6	43	106	Caprine	B.melitensis bv3	Greece	E. Mediterranean	1991	3610	Vergnaud2018 (https://www.ncbi.nlm.nih.gov/pubmed/30050522)
2018Vergnaud#0536	1	5	3	13	3	2	3	2	5	36	8	5	4	3	7	6	43	104	Caprine	B.melitensis bv3	Greece	E. Mediterranean	1983	3713	Vergnaud2018 (https://www.ncbi.nlm.nih.gov/pubmed/30050522)
2018Vergnaud#0565	1	5	3	13	3	2	3	2	5	36	8	5	4	3	7	6	43	104	Caprine	B.melitensis bv3	Greece	E. Mediterranean	1983	3742	Vergnaud2018 (https://www.ncbi.nlm.nih.gov/pubmed/30050522)
2006LeFleche#094	1	5	3	13	3	2	3	2	4	41	8	6	4	6	4	3	43	125	Cattle	B.melitensis bv3	Greece	E. Mediterranean	1990	94	Le Fl猫che2006 (http://www.biomedcentral.com/1471-2180/6/9)
2018Vergnaud#0128	1	5	3	13	3	2	3	2	4	41	8	6	4	11	5	3	43	125	Cattle	B.melitensis bv3	Greece	E. Mediterranean	1990	3305	Vergnaud2018 (https://www.ncbi.nlm.nih.gov/pubmed/30050522)
2018Vergnaud#0129	1	5	3	13	3	2	3	2	4	41	8	7	4	3	4	5	43	125	Cattle	B.melitensis bv3	Greece	E. Mediterranean	1990	3306	Vergnaud2018 (https://www.ncbi.nlm.nih.gov/pubmed/30050522)
2018Vergnaud#0395	1	5	3	13	3	2	3	2	4	41	8	9	4	3	5	7	43	125	Cattle	B.melitensis bv3	Greece	E. Mediterranean	1990	3572	Vergnaud2018 (https://www.ncbi.nlm.nih.gov/pubmed/30050522)
2018Vergnaud#0400	1	5	3	13	3	2	3	2	5	36	8	5	4	3	6	6	43	104	Cattle	B.melitensis bv3	Greece	E. Mediterranean	1991	3577	Vergnaud2018 (https://www.ncbi.nlm.nih.gov/pubmed/30050522)
2018Vergnaud#0405	1	5	3	13	3	2	3	2	4	41	8	7	5	3	6	5	43	125	Cattle	B.melitensis bv3	Greece	E. Mediterranean	1991	3582	Vergnaud2018 (https://www.ncbi.nlm.nih.gov/pubmed/30050522)
2018Vergnaud#1380	1	5	3	13	3	2	3	2	4	41	8	5	4	3	9	5	43	125	Ovine	B.melitensis bv3	Greece	E. Mediterranean	1983	4557	Vergnaud2018 (https://www.ncbi.nlm.nih.gov/pubmed/30050522)
2018Vergnaud#1381	1	5	3	13	3	2	3	2	4	41	8	9	4	3	8	6	43	125	Ovine	B.melitensis bv3	Greece	E. Mediterranean	1983	4558	Vergnaud2018 (https://www.ncbi.nlm.nih.gov/pubmed/30050522)
SRR4436599	1	5	3	13	2	2	3	2	4	41	8	4	4	3	5	5	42	116	Human	B.melitensis	India	E. Mediterranean	2017	20617	SRR4436599 (http://www.ncbi.nlm.nih.gov/nuccore/SRR4436599)
2006LeFleche#100	1	5	3	13	2	2	3	2	4	41	8	5	4	3	6	4	42	116	Ovine	B.melitensis	India	E. Mediterranean	1994	100	Le Fl猫che2006 (http://www.biomedcentral.com/1471-2180/6/9)
2018Vergnaud#0344	1	5	3	13	2	2	3	2	4	41	8	5	4	3	5	4	42	116	Human	B.melitensis atypical	India	E. Mediterranean	2002	3521	Vergnaud2018 (https://www.ncbi.nlm.nih.gov/pubmed/30050522)
2018Vergnaud#0313	1	5	3	13	2	2	3	2	4	41	8	5	4	3	6	4	42	116	Ovine	B.melitensis atypical	India	E. Mediterranean	1994	3490	Vergnaud2018 (https://www.ncbi.nlm.nih.gov/pubmed/30050522)
2018Vergnaud#0314	1	5	3	13	2	2	3	2	4	41	8	5	4	3	6	4	42	116	Ovine	B.melitensis atypical	India	E. Mediterranean	2002	3491	Vergnaud2018 (https://www.ncbi.nlm.nih.gov/pubmed/30050522)
2018Vergnaud#0315	1	5	3	13	2	2	3	2	4	41	8	6	4	3	6	4	42	116	Ovine	B.melitensis atypical	India	E. Mediterranean	2002	3492	Vergnaud2018 (https://www.ncbi.nlm.nih.gov/pubmed/30050522)
2018Vergnaud#0316	1	5	3	13	2	2	3	2	4	41	8	5	4	3	7	4	42	116	Ovine	B.melitensis atypical	India	E. Mediterranean	2002	3493	Vergnaud2018 (https://www.ncbi.nlm.nih.gov/pubmed/30050522)
2018Vergnaud#0318	1	5	3	13	2	2	3	2	4	41	8	5	4	3	6	4	42	116	Ovine	B.melitensis atypical	India	E. Mediterranean	2002	3495	Vergnaud2018 (https://www.ncbi.nlm.nih.gov/pubmed/30050522)
2018Vergnaud#0342	1	5	3	13	2	2	3	2	4	41	8	5	4	3	5	4	42	116	Ovine	B.melitensis atypical	India	E. Mediterranean	2002	3519	Vergnaud2018 (https://www.ncbi.nlm.nih.gov/pubmed/30050522)
2018Vergnaud#0343	1	5	3	13	2	2	3	2	4	41	8	5	4	3	5	4	42	116	Ovine	B.melitensis atypical	India	E. Mediterranean	2002	3520	Vergnaud2018 (https://www.ncbi.nlm.nih.gov/pubmed/30050522)
2018Vergnaud#0698	1	5	3	13	2	2	3	2	4	41	8	5	4	3	8	4	42	116		B.melitensis atypical	India	E. Mediterranean	2002	3875	Vergnaud2018 (https://www.ncbi.nlm.nih.gov/pubmed/30050522)
2018Vergnaud#0310	1	5	3	13	2	2	3	2	4	41	8	5	4	3	6	4	42	116	Ovine	B.melitensis bv1	India	E. Mediterranean	2000	3487	Vergnaud2018 (https://www.ncbi.nlm.nih.gov/pubmed/30050522)
2018Vergnaud#0727	1	5	3	13	2	2	3	2	4	41	8	6	4	3	6	4	42	116	Ovine	B.melitensis bv1	India	E. Mediterranean	2000	3904	Vergnaud2018 (https://www.ncbi.nlm.nih.gov/pubmed/30050522)
2018Vergnaud#0728	1	5	3	13	2	2	3	2	4	41	8	5	4	3	7	4	42	116	Ovine	B.melitensis bv1	India	E. Mediterranean	2000	3905	Vergnaud2018 (https://www.ncbi.nlm.nih.gov/pubmed/30050522)
2006LeFleche#010	1	5	3	12	2	2	3	2	4	41	8	7	4	3	5	4	45	115	Caprine	B.melitensis bv2	India	E. Mediterranean	1963	10	Le Fl猫che2006 (http://www.biomedcentral.com/1471-2180/6/9)
2012Ferreira#002	1	5	3	12	2	2	3	2	4	41	8	7	4	3	5	4	45	115	Caprine	B.melitensis bv2	India	E. Mediterranean	1963	1297	Ferreira2012 (http://www.ncbi.nlm.nih.gov/pubmed/22905141)
GCA_000022625	1	5	3	12	2	2	3	2	4	41	8	8	4	3	5	4	45	115	Caprine	B.melitensis bv2	India	E. Mediterranean	1963	10008	GCA_000022625 (https://www.ncbi.nlm.nih.gov/assembly/GCA_000022625.1)
SRR011160	1	5	3	12	2	2	3	2	4	41	8	7	4	3	5	4	45	115	Caprine	B.melitensis bv2	India	E. Mediterranean	1963	20162	SRR011160 (http://www.ncbi.nlm.nih.gov/nuccore/SRR011160)
2018Vergnaud#0401	1	5	3	13	2	2	3	2	4	41	8	4	3	3	4	6	42	116	Cattle	B.melitensis bv3	India	E. Mediterranean	1991	3578	Vergnaud2018 (https://www.ncbi.nlm.nih.gov/pubmed/30050522)
2018Vergnaud#0402	1	5	3	13	2	2	3	2	4	41	8	4	5	7	4	5	42	116	Cattle	B.melitensis bv3	India	E. Mediterranean	1991	3579	Vergnaud2018 (https://www.ncbi.nlm.nih.gov/pubmed/30050522)
2018Vergnaud#0403	1	5	3	13	2	2	3	2	4	41	8	5	3	3	4	6	42	116	Cattle	B.melitensis bv3	India	E. Mediterranean	1991	3580	Vergnaud2018 (https://www.ncbi.nlm.nih.gov/pubmed/30050522)
2018Vergnaud#0404	1	5	3	13	2	2	3	2	4	41	8	4	5	3	4	6	42	116	Cattle	B.melitensis bv3	India	E. Mediterranean	1991	3581	Vergnaud2018 (https://www.ncbi.nlm.nih.gov/pubmed/30050522)
SRR4436578	1	5	3	13	2	2	3	2	4	41	8	6	4	3	3	6	42	116	Human	B.melitensis	Iran	E. Mediterranean	2017	20598	SRR4436578 (http://www.ncbi.nlm.nih.gov/nuccore/SRR4436578)
SRR4436627	1	5	3	13	3	2	3	2	4	41	8	5	4	3	5	4	43	125	Human	B.melitensis	Iran	E. Mediterranean	2017	20643	SRR4436627 (http://www.ncbi.nlm.nih.gov/nuccore/SRR4436627)
SRR4436576	1	5	3	13	3	2	3	2	4	41	8	6	4	3	7	5	43	125	Human	B.melitensis	Iraq	E. Mediterranean	2017	20596	SRR4436576 (http://www.ncbi.nlm.nih.gov/nuccore/SRR4436576)
SRR4436580	1	5	3	13	3	2	3	2	4	41	8	4	4	3	5	5	43	125	Human	B.melitensis	Iraq	E. Mediterranean	2017	20600	SRR4436580 (http://www.ncbi.nlm.nih.gov/nuccore/SRR4436580)
SRR4436608	1	5	3	13	3	2	3	2	4	41	8	5	4	3	4	4	43	125	Human	B.melitensis	Iraq	E. Mediterranean	2017	20624	SRR4436608 (http://www.ncbi.nlm.nih.gov/nuccore/SRR4436608)
SRR4436634	1	5	3	13	3	2	3	2	4	41	8	6	5	3	5	5	43	125	Human	B.melitensis	Iraq	E. Mediterranean	2017	20648	SRR4436634 (http://www.ncbi.nlm.nih.gov/nuccore/SRR4436634)
SRR4436593_SRR4436594	1	5	3	13	3	2	3	2	4	41	8	4	4	3	8	5	43	125		B.melitensis	Iraq	E. Mediterranean	2017	20612	SRR4436593 (http://www.ncbi.nlm.nih.gov/nuccore/SRR4436593)
2007AlDahouk#086	1	5	3	13	3	2	3	2	4	41	8	4	4	3	4	5	43	125	Human	B.melitensis bv3	Iraq	E. Mediterranean	2001	289	Al Dahouk2007 (http://www.ncbi.nlm.nih.gov/pubmed/17261338)
2018Vergnaud#0427	1	5	3	13	3	2	3	2	4	41	8	5	4	3	5	4	43	125	Human	B.melitensis bv3	Iraq	E. Mediterranean	1996	3604	Vergnaud2018 (https://www.ncbi.nlm.nih.gov/pubmed/30050522)
2018Vergnaud#0437	1	5	3	13	3	2	3	2	4	41	8	4	5	3	5	4	43	125	Cattle	B.melitensis bv1	Israel	E. Mediterranean	1976	3614	Vergnaud2018 (https://www.ncbi.nlm.nih.gov/pubmed/30050522)
2018Vergnaud#0438	1	5	3	13	3	2	3	2	4	41	8	5	5	3	5	4	43	125	Cattle	B.melitensis bv1	Israel	E. Mediterranean	1976	3615	Vergnaud2018 (https://www.ncbi.nlm.nih.gov/pubmed/30050522)
2018Vergnaud#0050	1	5	3	13	3	2	3	2	4	41	8	4	5	3	5	4	43	125	Human	B.melitensis bv1	Israel	E. Mediterranean	1988	3227	Vergnaud2018 (https://www.ncbi.nlm.nih.gov/pubmed/30050522)
2018Vergnaud#0051	1	5	3	13	3	2	3	2	6	41	8	3	5	3	5	5	43	284	Human	B.melitensis bv1	Israel	E. Mediterranean	1988	3228	Vergnaud2018 (https://www.ncbi.nlm.nih.gov/pubmed/30050522)
2006LeFleche#080	1	5	3	13	3	2	3	2	4	41	8	5	5	3	5	4	43	125	Ovine	B.melitensis bv1	Israel	E. Mediterranean	1975	80	Le Fl猫che2006 (http://www.biomedcentral.com/1471-2180/6/9)
2018Vergnaud#0034	1	5	3	13	3	2	3	2	4	41	8	5	5	3	5	4	43	125	Ovine	B.melitensis bv1	Israel	E. Mediterranean	1988	3211	Vergnaud2018 (https://www.ncbi.nlm.nih.gov/pubmed/30050522)
2018Vergnaud#0106	1	5	3	13	3	2	3	2	4	41	8	4	5	3	5	4	43	125	Ovine	B.melitensis bv1	Israel	E. Mediterranean	1988	3283	Vergnaud2018 (https://www.ncbi.nlm.nih.gov/pubmed/30050522)
2007AlDahouk#011	1	5	3	13	3	2	3	2	4	41	8	4	5	3	6	5	43	125	Human	B.melitensis bv2	Israel	E. Mediterranean	1996	214	Al Dahouk2007 (http://www.ncbi.nlm.nih.gov/pubmed/17261338)
2006LeFleche#090	1	4	3	13	3	2	3	2	4	41	8	5	4	3	4	5	44	110	Ovine	B.melitensis bv3	Israel	E. Mediterranean	1996	90	Le Fl猫che2006 (http://www.biomedcentral.com/1471-2180/6/9)
2006LeFleche#091	1	4	3	13	3	2	3	2	4	41	8	6	4	3	4	5	44	110	Ovine	B.melitensis bv3	Israel	E. Mediterranean	1996	91	Le Fl猫che2006 (http://www.biomedcentral.com/1471-2180/6/9)
2013Garofolo_19513	1	5	3	13	3	2	3	2	4	41	8	5	4	3	6	5	43	125	Human	B.melitensis bv3	Italy	E. Mediterranean	2011	1690	Garofolo2013 (http://www.ncbi.nlm.nih.gov/pubmed/23174277)
SRR4436626	1	5	3	13	3	2	3	2	4	41	8	5	4	3	5	4	43	125	Human	B.melitensis	Jordan	E. Mediterranean	2017	20642	SRR4436626 (http://www.ncbi.nlm.nih.gov/nuccore/SRR4436626)
2018Vergnaud#0214	1	5	3	13	3	2	3	2	4	41	8	5	5	8	7	10	43	125	Human	B.melitensis Rough	Jordan	E. Mediterranean	1993	3391	Vergnaud2018 (https://www.ncbi.nlm.nih.gov/pubmed/30050522)
2018Vergnaud#0363	1	5	3	13	3	2	3	2	4	41	8	6	4	3	5	6	43	125	Human	B.melitensis Rough	Jordan	E. Mediterranean	1993	3540	Vergnaud2018 (https://www.ncbi.nlm.nih.gov/pubmed/30050522)
2015Shevtsov#127	1	5	3	13	2	2	3	2	4	41	8	5	4	3	6	5	42	116	Cattle	B.melitensis	Kazakhstan	E. Mediterranean	2008	2345	Shevtsov2015 (http://www.ncbi.nlm.nih.gov/pubmed/26160544)
2019Shevtsova#0002	1	5	3	13	2	2	3	2	4	41	8	5	4	3	5	6	42	116	Human	B.melitensis	Kazakhstan	E. Mediterranean	2015	4632	Shevtsova2019 (https://www.ncbi.nlm.nih.gov/pubmed/31456793)
2019Shevtsova#0003	1	5	3	13	2	2	3	2	4	41	8	4	4	3	6	5	42	116	Human	B.melitensis	Kazakhstan	E. Mediterranean	2015	4633	Shevtsova2019 (https://www.ncbi.nlm.nih.gov/pubmed/31456793)
2019Shevtsova#0004	1	5	3	13	2	2	3	2	4	41	8	5	4	3	6	5	42	116	Human	B.melitensis	Kazakhstan	E. Mediterranean	2015	4634	Shevtsova2019 (https://www.ncbi.nlm.nih.gov/pubmed/31456793)
2019Shevtsova#0005	1	5	3	13	2	2	3	2	4	41	8	5	4	3	6	5	42	116	Human	B.melitensis	Kazakhstan	E. Mediterranean	2015	4635	Shevtsova2019 (https://www.ncbi.nlm.nih.gov/pubmed/31456793)
2019Shevtsova#0031	1	5	3	13	2	2	3	2	4	41	8	5	4	3	4	5	42	116	Human	B.melitensis	Kazakhstan	E. Mediterranean	2015	4661	Shevtsova2019 (https://www.ncbi.nlm.nih.gov/pubmed/31456793)
2019Shevtsova#0032	1	5	3	13	2	2	3	2	4	41	8	3	4	3	5	7	42	116	Human	B.melitensis	Kazakhstan	E. Mediterranean	2015	4662	Shevtsova2019 (https://www.ncbi.nlm.nih.gov/pubmed/31456793)
2019Shevtsova#0033	1	5	3	13	2	2	3	2	4	41	8	4	4	3	6	7	42	116	Human	B.melitensis	Kazakhstan	E. Mediterranean	2015	4663	Shevtsova2019 (https://www.ncbi.nlm.nih.gov/pubmed/31456793)
2019Shevtsova#0034	1	5	3	13	2	3	3	2	4	41	8	6	5	3	5	5	63	111	Human	B.melitensis	Kazakhstan	E. Mediterranean	2015	4664	Shevtsova2019 (https://www.ncbi.nlm.nih.gov/pubmed/31456793)
2019Shevtsova#0035	1	5	3	13	2	2	3	2	4	41	8	4	4	3	5	6	42	116	Human	B.melitensis	Kazakhstan	E. Mediterranean	2015	4665	Shevtsova2019 (https://www.ncbi.nlm.nih.gov/pubmed/31456793)
2019Shevtsova#0036	1	5	3	13	2	2	3	2	4	41	8	4	4	3	6	6	42	116	Human	B.melitensis	Kazakhstan	E. Mediterranean	2015	4666	Shevtsova2019 (https://www.ncbi.nlm.nih.gov/pubmed/31456793)
2019Shevtsova#0037	1	5	3	13	2	2	3	2	4	41	8	8	4	3	4	5	42	116	Human	B.melitensis	Kazakhstan	E. Mediterranean	2015	4667	Shevtsova2019 (https://www.ncbi.nlm.nih.gov/pubmed/31456793)
2019Shevtsova#0038	1	5	3	13	2	2	3	2	4	41	8	5	4	3	5	5	42	116	Human	B.melitensis	Kazakhstan	E. Mediterranean	2015	4668	Shevtsova2019 (https://www.ncbi.nlm.nih.gov/pubmed/31456793)
2019Shevtsova#0039	1	5	3	13	2	2	3	2	4	41	8	5	4	3	5	5	42	116	Human	B.melitensis	Kazakhstan	E. Mediterranean	2015	4669	Shevtsova2019 (https://www.ncbi.nlm.nih.gov/pubmed/31456793)
2015Shevtsov#162	1	5	3	13	2	2	3	2	4	41	8	5	4	3	5	5	42	116	Dog	B.melitensis bv3	Kazakhstan	E. Mediterranean	2009	2380	Shevtsov2015 (http://www.ncbi.nlm.nih.gov/pubmed/26160544)
2007AlDahouk#103	1	5	3	13	2	2	3	2	4	41	8	4	4	3	6	5	42	116	Human	B.melitensis bv3	Kazakhstan	E. Mediterranean	1999	306	Al Dahouk2007 (http://www.ncbi.nlm.nih.gov/pubmed/17261338)
2019Shevtsova#0001	1	5	3	13	2	2	3	2	4	41	8	7	4	3	6	5	42	116	Human	B.melitensis bv3	Kazakhstan	E. Mediterranean	2015	4631	Shevtsova2019 (https://www.ncbi.nlm.nih.gov/pubmed/31456793)
2019Shevtsova#0014	1	5	3	13	2	2	3	2	4	41	8	4	6	3	8	5	42	116	Human	B.melitensis bv3	Kazakhstan	E. Mediterranean	2015	4644	Shevtsova2019 (https://www.ncbi.nlm.nih.gov/pubmed/31456793)
2019Shevtsova#0015	1	5	3	13	2	2	3	2	4	41	8	4	6	3	8	5	42	116	Human	B.melitensis bv3	Kazakhstan	E. Mediterranean	2015	4645	Shevtsova2019 (https://www.ncbi.nlm.nih.gov/pubmed/31456793)
2019Shevtsova#0061	1	5	3	13	2	2	3	2	4	41	8	5	4	3	5	5	42	116	Human	B.melitensis bv3	Kazakhstan	E. Mediterranean	2015	4691	Shevtsova2019 (https://www.ncbi.nlm.nih.gov/pubmed/31456793)
2019Shevtsova#0087	1	5	3	13	2	2	3	2	4	41	8	5	4	3	5	4	42	116	Human	B.melitensis bv3	Kazakhstan	E. Mediterranean	2015	4717	Shevtsova2019 (https://www.ncbi.nlm.nih.gov/pubmed/31456793)
2019Shevtsova#0091	1	5	3	13	2	3	3	2	4	41	8	5	4	3	6	5	63	111	Human	B.melitensis bv3	Kazakhstan	E. Mediterranean	2015	4721	Shevtsova2019 (https://www.ncbi.nlm.nih.gov/pubmed/31456793)
2019Shevtsova#0092	1	5	3	13	2	2	3	2	4	41	8	5	4	3	5	5	42	116	Human	B.melitensis bv3	Kazakhstan	E. Mediterranean	2015	4722	Shevtsova2019 (https://www.ncbi.nlm.nih.gov/pubmed/31456793)
2019Shevtsova#0122	1	4	3	13	2	3	3	2	4	41	8	5	6	3	8	5	197	391	Human	B.melitensis bv3	Kazakhstan	E. Mediterranean	2015	4752	Shevtsova2019 (https://www.ncbi.nlm.nih.gov/pubmed/31456793)
2019Shevtsova#0125	1	5	3	13	2	2	3	2	4	41	8	5	6	3	5	5	42	116	Human	B.melitensis bv3	Kazakhstan	E. Mediterranean	2015	4755	Shevtsova2019 (https://www.ncbi.nlm.nih.gov/pubmed/31456793)
2019Shevtsova#0126	1	3	3	13	2	2	3	2	4	41	8	5	4	3	4	5	62	114	Human	B.melitensis bv3	Kazakhstan	E. Mediterranean	2015	4756	Shevtsova2019 (https://www.ncbi.nlm.nih.gov/pubmed/31456793)
2019Shevtsova#0128	1	3	3	13	2	2	3	2	4	41	8	5	4	3	4	5	62	114	Human	B.melitensis bv3	Kazakhstan	E. Mediterranean	2015	4758	Shevtsova2019 (https://www.ncbi.nlm.nih.gov/pubmed/31456793)
2019Shevtsova#0133	1	5	3	13	2	2	3	2	4	41	8	3	4	3	9	5	42	116	Human	B.melitensis bv3	Kazakhstan	E. Mediterranean	2015	4763	Shevtsova2019 (https://www.ncbi.nlm.nih.gov/pubmed/31456793)
2019Shevtsova#0619	1	5	3	13	2	2	3	2	4	41	8	4	4	3	5	5	42	116	Human	B.melitensis bv3	Kazakhstan	E. Mediterranean	2015	5249	Shevtsova2019 (https://www.ncbi.nlm.nih.gov/pubmed/31456793)
2019Shevtsova#0620	1	5	3	13	2	2	3	2	4	41	8	5	4	3	4	9	42	116	Human	B.melitensis bv3	Kazakhstan	E. Mediterranean	2015	5250	Shevtsova2019 (https://www.ncbi.nlm.nih.gov/pubmed/31456793)
2019Shevtsova#0621	1	5	3	13	2	3	3	2	4	36	8	5	5	3	4	6	63	392	Human	B.melitensis bv3	Kazakhstan	E. Mediterranean	2015	5251	Shevtsova2019 (https://www.ncbi.nlm.nih.gov/pubmed/31456793)
2019Shevtsova#0622	1	5	3	13	2	2	3	2	4	41	8	3	4	3	8	5	42	116	Human	B.melitensis bv3	Kazakhstan	E. Mediterranean	2015	5252	Shevtsova2019 (https://www.ncbi.nlm.nih.gov/pubmed/31456793)
2019Shevtsova#0626	1	3	3	13	2	2	3	2	4	41	8	6	4	3	4	5	62	114	Human	B.melitensis bv3	Kazakhstan	E. Mediterranean	2015	5256	Shevtsova2019 (https://www.ncbi.nlm.nih.gov/pubmed/31456793)
2019Shevtsova#0628	1	5	3	13	2	2	3	2	4	41	8	5	4	3	5	5	42	116	Human	B.melitensis bv3	Kazakhstan	E. Mediterranean	2015	5258	Shevtsova2019 (https://www.ncbi.nlm.nih.gov/pubmed/31456793)
2019Shevtsova#0683	1	5	3	13	2	2	3	2	4	41	8	7	4	3	5	5	42	116	Human	B.melitensis bv3	Kazakhstan	E. Mediterranean	2015	5313	Shevtsova2019 (https://www.ncbi.nlm.nih.gov/pubmed/31456793)
2019Shevtsova#0685	1	5	3	13	2	2	3	2	4	41	8	14	4	3	7	7	42	116	Human	B.melitensis bv3	Kazakhstan	E. Mediterranean	2015	5315	Shevtsova2019 (https://www.ncbi.nlm.nih.gov/pubmed/31456793)
2019Shevtsova#0692	1	5	3	13	2	2	3	2	4	41	8	10	4	3	7	5	42	116	Human	B.melitensis bv3	Kazakhstan	E. Mediterranean	2015	5322	Shevtsova2019 (https://www.ncbi.nlm.nih.gov/pubmed/31456793)
2019Shevtsova#0694	1	5	3	13	2	2	3	2	4	41	8	6	4	3	4	5	42	116	Human	B.melitensis bv3	Kazakhstan	E. Mediterranean	2015	5324	Shevtsova2019 (https://www.ncbi.nlm.nih.gov/pubmed/31456793)
2019Shevtsova#0705	1	5	3	13	2	2	3	2	4	41	8	6	4	3	5	5	42	116	Human	B.melitensis bv3	Kazakhstan	E. Mediterranean	2015	5335	Shevtsova2019 (https://www.ncbi.nlm.nih.gov/pubmed/31456793)
2019Shevtsova#0708	1	5	3	13	2	2	3	2	4	41	8	6	4	3	5	5	42	116	Human	B.melitensis bv3	Kazakhstan	E. Mediterranean	2015	5338	Shevtsova2019 (https://www.ncbi.nlm.nih.gov/pubmed/31456793)
2019Shevtsova#0710	1	5	3	13	2	2	3	2	5	41	8	4	4	3	5	8	42	180	Human	B.melitensis bv3	Kazakhstan	E. Mediterranean	2015	5340	Shevtsova2019 (https://www.ncbi.nlm.nih.gov/pubmed/31456793)
2019Shevtsova#0714	1	5	3	13	2	2	3	2	4	41	8	6	4	3	4	6	42	116	Human	B.melitensis bv3	Kazakhstan	E. Mediterranean	2015	5344	Shevtsova2019 (https://www.ncbi.nlm.nih.gov/pubmed/31456793)
2019Shevtsova#0715	1	5	3	13	2	2	3	2	4	41	8	5	4	3	5	5	42	116	Human	B.melitensis bv3	Kazakhstan	E. Mediterranean	2015	5345	Shevtsova2019 (https://www.ncbi.nlm.nih.gov/pubmed/31456793)
2019Shevtsova#0717	1	5	3	13	2	2	3	2	4	41	8	4	4	3	4	6	42	116	Human	B.melitensis bv3	Kazakhstan	E. Mediterranean	2015	5347	Shevtsova2019 (https://www.ncbi.nlm.nih.gov/pubmed/31456793)
2019Shevtsova#0724	1	5	3	13	2	2	3	2	4	41	8	5	4	3	5	6	42	116	Human	B.melitensis bv3	Kazakhstan	E. Mediterranean	2015	5354	Shevtsova2019 (https://www.ncbi.nlm.nih.gov/pubmed/31456793)
2019Shevtsova#0733	1	5	3	13	2	2	3	2	4	41	8	5	4	3	9	6	42	116	Human	B.melitensis bv3	Kazakhstan	E. Mediterranean	2015	5363	Shevtsova2019 (https://www.ncbi.nlm.nih.gov/pubmed/31456793)
2019Shevtsova#0743	1	5	3	13	2	2	3	2	4	41	8	5	4	3	7	6	42	116	Human	B.melitensis bv3	Kazakhstan	E. Mediterranean	2015	5373	Shevtsova2019 (https://www.ncbi.nlm.nih.gov/pubmed/31456793)
2019Shevtsova#0745	1	5	3	13	2	2	3	2	4	41	8	6	4	3	5	6	42	116	Human	B.melitensis bv3	Kazakhstan	E. Mediterranean	2015	5375	Shevtsova2019 (https://www.ncbi.nlm.nih.gov/pubmed/31456793)
2019Shevtsova#0746	1	5	3	13	2	3	3	2	4	41	8	5	4	3	5	6	63	111	Human	B.melitensis bv3	Kazakhstan	E. Mediterranean	2015	5376	Shevtsova2019 (https://www.ncbi.nlm.nih.gov/pubmed/31456793)
2019Shevtsova#0749	1	5	3	13	2	3	3	2	4	41	8	6	4	3	5	5	63	111	Human	B.melitensis bv3	Kazakhstan	E. Mediterranean	2015	5379	Shevtsova2019 (https://www.ncbi.nlm.nih.gov/pubmed/31456793)
2019Shevtsova#0750	1	5	3	13	2	3	3	2	4	41	8	5	4	3	5	6	63	111	Human	B.melitensis bv3	Kazakhstan	E. Mediterranean	2015	5380	Shevtsova2019 (https://www.ncbi.nlm.nih.gov/pubmed/31456793)
2019Shevtsova#0751	1	5	3	13	2	2	3	2	4	41	8	6	4	3	4	5	42	116	Human	B.melitensis bv3	Kazakhstan	E. Mediterranean	2015	5381	Shevtsova2019 (https://www.ncbi.nlm.nih.gov/pubmed/31456793)
2019Shevtsova#0887	1	5	3	13	2	3	3	2	4	41	8	6	4	3	6	5	63	111	Human	B.melitensis bv3	Kazakhstan	E. Mediterranean	2016	5517	Shevtsova2019 (https://www.ncbi.nlm.nih.gov/pubmed/31456793)
2019Shevtsova#0888	1	5	3	13	2	3	3	2	4	41	8	5	5	3	7	7	63	111	Human	B.melitensis bv3	Kazakhstan	E. Mediterranean	2016	5518	Shevtsova2019 (https://www.ncbi.nlm.nih.gov/pubmed/31456793)
2019Shevtsova#0889	1	5	3	13	2	3	3	2	4	41	8	5	4	3	5	5	63	111	Human	B.melitensis bv3	Kazakhstan	E. Mediterranean	2016	5519	Shevtsova2019 (https://www.ncbi.nlm.nih.gov/pubmed/31456793)
2019Shevtsova#0890	1	5	3	13	2	2	3	2	4	46	8	8	4	3	9	5	42	297	Human	B.melitensis bv3	Kazakhstan	E. Mediterranean	2016	5520	Shevtsova2019 (https://www.ncbi.nlm.nih.gov/pubmed/31456793)
2019Shevtsova#0891	1	5	3	13	2	2	3	2	4	41	8	6	4	3	7	6	42	116	Human	B.melitensis bv3	Kazakhstan	E. Mediterranean	2016	5521	Shevtsova2019 (https://www.ncbi.nlm.nih.gov/pubmed/31456793)
SRR4436595	1	5	3	13	2	2	3	2	4	41	8	5	4	3	10	5	42	116	Human	B.melitensis	Kuwait	E. Mediterranean	2017	20613	SRR4436595 (http://www.ncbi.nlm.nih.gov/nuccore/SRR4436595)
2008Kattar#001	1	5	3	13	3	2	3	2	4	41	8	4	5	3	4	5	43	125	Human	B.melitensis	Lebanon	E. Mediterranean		373	Kattar2008 (http://jcm.asm.org/content/46/12/3935.long)
2008Kattar#002	1	5	3	13	3	2	3	2	4	49	8	4	4	9	5	6	43	124	Human	B.melitensis	Lebanon	E. Mediterranean		374	Kattar2008 (http://jcm.asm.org/content/46/12/3935.long)
2008Kattar#003	1	5	3	13	3	2	3	2	4	41	8	3	4	3	7	6	43	125	Human	B.melitensis	Lebanon	E. Mediterranean		375	Kattar2008 (http://jcm.asm.org/content/46/12/3935.long)
2008Kattar#004	1	5	3	13	3	2	3	2	4	41	8	5	4	3	5	5	43	125	Human	B.melitensis	Lebanon	E. Mediterranean		376	Kattar2008 (http://jcm.asm.org/content/46/12/3935.long)
2008Kattar#005	1	5	3	13	3	2	3	2	4	41	8	4	4	3	7	4	43	125	Human	B.melitensis	Lebanon	E. Mediterranean		377	Kattar2008 (http://jcm.asm.org/content/46/12/3935.long)
2008Kattar#006	1	5	3	13	3	2	3	2	4	41	8	5	5	9	6	6	43	125	Human	B.melitensis	Lebanon	E. Mediterranean		378	Kattar2008 (http://jcm.asm.org/content/46/12/3935.long)
2008Kattar#007	1	5	3	13	2	2	3	2	4	41	8	2	7	3	6	5	42	116	Human	B.melitensis	Lebanon	E. Mediterranean		379	Kattar2008 (http://jcm.asm.org/content/46/12/3935.long)
2008Kattar#008	1	5	3	13	3	2	3	2	4	41	8	7	4	3	5	4	43	125	Human	B.melitensis	Lebanon	E. Mediterranean		380	Kattar2008 (http://jcm.asm.org/content/46/12/3935.long)
2008Kattar#009	1	5	3	13	3	2	3	2	4	45	8	5	4		4	5	43	123	Human	B.melitensis	Lebanon	E. Mediterranean		381	Kattar2008 (http://jcm.asm.org/content/46/12/3935.long)
2008Kattar#010	1	5	3	13	3	2	3	2	4	41	8	2	4	3	6	3	43	125	Human	B.melitensis	Lebanon	E. Mediterranean		382	Kattar2008 (http://jcm.asm.org/content/46/12/3935.long)
2008Kattar#011	1	5	3	13	3	2	3	2	4	45	8	10	4	10	4	6	43	123	Human	B.melitensis	Lebanon	E. Mediterranean		383	Kattar2008 (http://jcm.asm.org/content/46/12/3935.long)
2008Kattar#012	1	5	3	13	3	2	3	2	4	49	8	5	4	5	4	5	43	124	Human	B.melitensis	Lebanon	E. Mediterranean		384	Kattar2008 (http://jcm.asm.org/content/46/12/3935.long)
2008Kattar#013	1	5	3	13	3	2	3	2	4	41	8	4	4	3	8	5	43	125	Human	B.melitensis	Lebanon	E. Mediterranean		385	Kattar2008 (http://jcm.asm.org/content/46/12/3935.long)
2008Kattar#014	1	5	3	13	3	2	2	2	4	41	8	4	4	3	5	4	60	118	Human	B.melitensis	Lebanon	E. Mediterranean		386	Kattar2008 (http://jcm.asm.org/content/46/12/3935.long)
2008Kattar#015	1	5	3	13	3	2	3	2	4	41	8	7	5	3	5	4	43	125	Human	B.melitensis	Lebanon	E. Mediterranean		387	Kattar2008 (http://jcm.asm.org/content/46/12/3935.long)
2008Kattar#016	1	5	3	13	3	2	3	2	4	41	8	3	4	3	8	6	43	125	Human	B.melitensis	Lebanon	E. Mediterranean		388	Kattar2008 (http://jcm.asm.org/content/46/12/3935.long)
2008Kattar#017	1	5	3	13	3	2	3	2	4	41	8	4	4	3	11	5	43	125	Human	B.melitensis	Lebanon	E. Mediterranean		389	Kattar2008 (http://jcm.asm.org/content/46/12/3935.long)
2008Kattar#018	1	5	3	13	3	2	3	2	4	41	8		8	3	5	4	43	125	Human	B.melitensis	Lebanon	E. Mediterranean		390	Kattar2008 (http://jcm.asm.org/content/46/12/3935.long)
2008Kattar#019	1	5	3	13	3	2	3	2	4	41	8	6	4	3	6	5	43	125	Human	B.melitensis	Lebanon	E. Mediterranean		391	Kattar2008 (http://jcm.asm.org/content/46/12/3935.long)
2008Kattar#020	1	5	3	13	3	2	3	2	4	41	8	4	4	3	5	4	43	125	Human	B.melitensis	Lebanon	E. Mediterranean		392	Kattar2008 (http://jcm.asm.org/content/46/12/3935.long)
2008Kattar#021	1	5	3	13	3	2	3	2	4	41	8	6	4	3	7	3	43	125	Human	B.melitensis	Lebanon	E. Mediterranean		393	Kattar2008 (http://jcm.asm.org/content/46/12/3935.long)
2008Kattar#022	1	5	3	13	3	2	3	2	4	41	8	8	3	3	5	4	43	125	Human	B.melitensis	Lebanon	E. Mediterranean		394	Kattar2008 (http://jcm.asm.org/content/46/12/3935.long)
2008Kattar#023	1	4	3	13	3	2	3	2	4	41	8	8	4	3	8	5	44	110	Human	B.melitensis	Lebanon	E. Mediterranean		395	Kattar2008 (http://jcm.asm.org/content/46/12/3935.long)
2008Kattar#024	1	5	3	13	3	3	3	2	4	41	8	5	4	3	8	4	57	112	Human	B.melitensis	Lebanon	E. Mediterranean		396	Kattar2008 (http://jcm.asm.org/content/46/12/3935.long)
2008Kattar#025	1	5	3	13	3	2	3	2	5	41	8	5	5	7	5	6	43	106	Human	B.melitensis	Lebanon	E. Mediterranean		397	Kattar2008 (http://jcm.asm.org/content/46/12/3935.long)
2008Kattar#026	1	5	3	13	3	2	3	2	4	41	8	5	5	8	7	9	43	125	Human	B.melitensis	Lebanon	E. Mediterranean		398	Kattar2008 (http://jcm.asm.org/content/46/12/3935.long)
2008Kattar#027	1	5	3	13	3	2	3	2	4	41	8	5	4	3	9	6	43	125	Human	B.melitensis	Lebanon	E. Mediterranean		399	Kattar2008 (http://jcm.asm.org/content/46/12/3935.long)
2007AlDahouk#043	1	5	3	13	3	2	3	2	4	41	8	4	4	3	6	4	43	125	Human	B.melitensis bv2	Lebanon	E. Mediterranean	2003	246	Al Dahouk2007 (http://www.ncbi.nlm.nih.gov/pubmed/17261338)
2018Vergnaud#0317	1	5	3	13	2	2	3	2	4	41	8	4	4	3	3	6	42	116	Human	B.melitensis atypical	Mongolia	E. Mediterranean	2002	3494	Vergnaud2018 (https://www.ncbi.nlm.nih.gov/pubmed/30050522)
2018Vergnaud#0278	1	5	3	13	2	2	3	2	4	41	8	5	4	3	5	5	42	116	Human	B.melitensis bv1	Mongolia	E. Mediterranean	2002	3455	Vergnaud2018 (https://www.ncbi.nlm.nih.gov/pubmed/30050522)
2018Vergnaud#0279	1	5	3	13	2	2	3	2	4	41	8	6	4	3	8	7	42	116	Human	B.melitensis bv1	Mongolia	E. Mediterranean	2002	3456	Vergnaud2018 (https://www.ncbi.nlm.nih.gov/pubmed/30050522)
2018Vergnaud#0428	1	5	3	13	2	2	3	2	4	41	8	6	4	3	8	7	42	116	Human	B.melitensis bv1	Mongolia	E. Mediterranean	2002	3605	Vergnaud2018 (https://www.ncbi.nlm.nih.gov/pubmed/30050522)
2018Vergnaud#0429	1	5	3	13	2	2	3	2	4	41	8	5	4	3	5	5	42	116	Human	B.melitensis bv1	Mongolia	E. Mediterranean	2002	3606	Vergnaud2018 (https://www.ncbi.nlm.nih.gov/pubmed/30050522)
2018Vergnaud#0525	1	5	3	13	2	2	3	2	4	41	8	6	4	3	7	7	42	116	Human	B.melitensis bv1	Mongolia	E. Mediterranean	2002	3702	Vergnaud2018 (https://www.ncbi.nlm.nih.gov/pubmed/30050522)
2018Vergnaud#0366	1	5	3	13	2	2	3	2	4	41	8	4	4	3	3	6	42	116	Human	B.melitensis Rough	Mongolia	E. Mediterranean	2000	3543	Vergnaud2018 (https://www.ncbi.nlm.nih.gov/pubmed/30050522)
2018Vergnaud#0367	1	5	3	13	2	2	3	2	4	41	8	4	4	3	3	6	42	116	Human	B.melitensis Rough	Mongolia	E. Mediterranean	2002	3544	Vergnaud2018 (https://www.ncbi.nlm.nih.gov/pubmed/30050522)
2018Vergnaud#0368	1	5	3	13	2	2	3	2	4	41	8	4	4	3	3	5	42	116	Human	B.melitensis Rough	Mongolia	E. Mediterranean	2002	3545	Vergnaud2018 (https://www.ncbi.nlm.nih.gov/pubmed/30050522)
2018Vergnaud#0425	1	5	3	13	2	2	3	2	4	46	8	5	7	3	5	5	42	297	Human	B.melitensis bv3	Morocco	E. Mediterranean	1998	3602	Vergnaud2018 (https://www.ncbi.nlm.nih.gov/pubmed/30050522)
2007AlDahouk#060	3	5	3	13	3	2	3	3	6	41	8	7	4	5	5	3	65	98	Human	B.melitensis bv1	Pakistan	E. Mediterranean	1998	263	Al Dahouk2007 (http://www.ncbi.nlm.nih.gov/pubmed/17261338)
2012Ferreira#022	1	5	3	13	2	2	3	2	4	41	8	7	7	3	4	5	42	116		B.melitensis	Portugal	E. Mediterranean	2002	1317	Ferreira2012 (http://www.ncbi.nlm.nih.gov/pubmed/22905141)
2018Vergnaud#0030	1	5	3	13	3	2	2	2	6	9	8	6	4	3	4	6	60	99	Human	B.melitensis bv1	Portugal	E. Mediterranean	1984	3207	Vergnaud2018 (https://www.ncbi.nlm.nih.gov/pubmed/30050522)
2018Vergnaud#0046	1	5	3	13	3	2	2	2	5	9	8	4	4	3	4	5	60	286	Human	B.melitensis bv1	Portugal	E. Mediterranean	1985	3223	Vergnaud2018 (https://www.ncbi.nlm.nih.gov/pubmed/30050522)
2007AlDahouk#072	1	5	3	13	2	2	3	2	4	43	8	7	7	3	4	5	42	108	Human	B.melitensis bv2	Portugal	E. Mediterranean	2002	275	Al Dahouk2007 (http://www.ncbi.nlm.nih.gov/pubmed/17261338)
2018Vergnaud#0374	1	5	3	13	2	2	3	2	4	41	8	7	7	3	8	5	42	116	Human	B.melitensis bv3	Portugal	E. Mediterranean	2003	3551	Vergnaud2018 (https://www.ncbi.nlm.nih.gov/pubmed/30050522)
2018Vergnaud#0393	1	5	3	13	2	2	3	2	4	41	8	6	7	3	4	5	42	116	Human	B.melitensis bv3	Portugal	E. Mediterranean	1985	3570	Vergnaud2018 (https://www.ncbi.nlm.nih.gov/pubmed/30050522)
2018Vergnaud#0394	1	5	3	13	2	2	3	2	4	41	8	6	5	3	6	5	42	116	Human	B.melitensis bv3	Portugal	E. Mediterranean	1985	3571	Vergnaud2018 (https://www.ncbi.nlm.nih.gov/pubmed/30050522)
2018Vergnaud#0413	1	5	3	13	2	2	3	2	4	41	8	6	7	3	4	5	42	116	Human	B.melitensis bv3	Portugal	E. Mediterranean	1994	3590	Vergnaud2018 (https://www.ncbi.nlm.nih.gov/pubmed/30050522)
2012Ferreira#009	1	5	3	13	2	2	3	2	4	41	8	5	9	3	8	5	42	116		B.melitensis bv3	Portugal	E. Mediterranean	2005	1304	Ferreira2012 (http://www.ncbi.nlm.nih.gov/pubmed/22905141)
2012Ferreira#010	1	5	3	13	2	2	3	2	4	41	8	5	9	3	8	5	42	116		B.melitensis bv3	Portugal	E. Mediterranean	2005	1305	Ferreira2012 (http://www.ncbi.nlm.nih.gov/pubmed/22905141)
2012Ferreira#011	1	5	3	13	2	2	3	2	4	41	8	5	9	3	8	5	42	116		B.melitensis bv3	Portugal	E. Mediterranean	2005	1306	Ferreira2012 (http://www.ncbi.nlm.nih.gov/pubmed/22905141)
2012Ferreira#012	1	5	3	13	2	2	3	2	4	41	8	5	9	3	8	5	42	116		B.melitensis bv3	Portugal	E. Mediterranean	2005	1307	Ferreira2012 (http://www.ncbi.nlm.nih.gov/pubmed/22905141)
2012Ferreira#013	1	5	3	13	2	2	3	2	4	41	8	5	9	3	8	5	42	116		B.melitensis bv3	Portugal	E. Mediterranean	2005	1308	Ferreira2012 (http://www.ncbi.nlm.nih.gov/pubmed/22905141)
2012Ferreira#014	1	5	3	13	2	2	3	2	4	41	8	5	9	3	8	5	42	116		B.melitensis bv3	Portugal	E. Mediterranean	2005	1309	Ferreira2012 (http://www.ncbi.nlm.nih.gov/pubmed/22905141)
2012Ferreira#015	1	5	3	13	2	2	3	2	4	41	8	5	9	3	8	5	42	116		B.melitensis bv3	Portugal	E. Mediterranean	2005	1310	Ferreira2012 (http://www.ncbi.nlm.nih.gov/pubmed/22905141)
2012Ferreira#016	1	5	3	13	2	2	3	2	4	41	8	5	9	3	8	5	42	116		B.melitensis bv3	Portugal	E. Mediterranean	2005	1311	Ferreira2012 (http://www.ncbi.nlm.nih.gov/pubmed/22905141)
2012Ferreira#017	1	5	3	13	2	2	3	2	4	41	8	5	9	3	8	5	42	116		B.melitensis bv3	Portugal	E. Mediterranean	2005	1312	Ferreira2012 (http://www.ncbi.nlm.nih.gov/pubmed/22905141)
2012Ferreira#018	1	5	3	13	2	2	3	2	4	41	8	4	7	3	5	5	42	116		B.melitensis bv3	Portugal	E. Mediterranean	2006	1313	Ferreira2012 (http://www.ncbi.nlm.nih.gov/pubmed/22905141)
2012Ferreira#019	1	5	3	13	2	2	3	2	4	41	8	6	7	3	4	6	42	116		B.melitensis bv3	Portugal	E. Mediterranean	2006	1314	Ferreira2012 (http://www.ncbi.nlm.nih.gov/pubmed/22905141)
2012Ferreira#020	1	5	3	13	2	2	3	2	4	41	8	5	7	3	5	5	42	116		B.melitensis bv3	Portugal	E. Mediterranean	2002	1315	Ferreira2012 (http://www.ncbi.nlm.nih.gov/pubmed/22905141)
2012Ferreira#021	1	5	3	13	2	2	3	2	4	41	8	7	6	3	4	5	42	116		B.melitensis bv3	Portugal	E. Mediterranean	2002	1316	Ferreira2012 (http://www.ncbi.nlm.nih.gov/pubmed/22905141)
2012Ferreira#023	1	5	3	13	2	2	3	2	4	41	8	5	7	3	5	5	42	116		B.melitensis bv3	Portugal	E. Mediterranean	2002	1318	Ferreira2012 (http://www.ncbi.nlm.nih.gov/pubmed/22905141)
2012Ferreira#024	1	5	3	13	2	2	3	2	4	41	8	7	7	3	8	5	42	116		B.melitensis bv3	Portugal	E. Mediterranean	2003	1319	Ferreira2012 (http://www.ncbi.nlm.nih.gov/pubmed/22905141)
2012Ferreira#025	1	5	3	13	2	2	3	2	4	41	8	7	7	3	4	5	42	116		B.melitensis bv3	Portugal	E. Mediterranean	2003	1320	Ferreira2012 (http://www.ncbi.nlm.nih.gov/pubmed/22905141)
2012Ferreira#026	1	5	3	13	2	2	3	2	4	41	8	7	8	3	6	7	42	116		B.melitensis bv3	Portugal	E. Mediterranean	2003	1321	Ferreira2012 (http://www.ncbi.nlm.nih.gov/pubmed/22905141)
2012Ferreira#027	1	5	3	13	2	2	3	2	4	41	8	5	7	3	7	5	42	116		B.melitensis bv3	Portugal	E. Mediterranean	2003	1322	Ferreira2012 (http://www.ncbi.nlm.nih.gov/pubmed/22905141)
2012Ferreira#028	1	5	3	13	2	2	3	2	4	41	8	6	8	3	4	5	42	116		B.melitensis bv3	Portugal	E. Mediterranean	2003	1323	Ferreira2012 (http://www.ncbi.nlm.nih.gov/pubmed/22905141)
2012Ferreira#029	1	5	3	13	2	2	3	2	4	41	8	5	9	3	6	5	42	116		B.melitensis bv3	Portugal	E. Mediterranean	2005	1324	Ferreira2012 (http://www.ncbi.nlm.nih.gov/pubmed/22905141)
2012Ferreira#030	1	5	3	13	2	2	3	2	4	41	8	5	6	3	5	4	42	116		B.melitensis bv3	Portugal	E. Mediterranean	2005	1325	Ferreira2012 (http://www.ncbi.nlm.nih.gov/pubmed/22905141)
2012Ferreira#031	1	5	3	13	2	2	3	2	4	41	8	5	9	3	8	5	42	116		B.melitensis bv3	Portugal	E. Mediterranean	2005	1326	Ferreira2012 (http://www.ncbi.nlm.nih.gov/pubmed/22905141)
2012Ferreira#032	1	5	3	13	2	2	3	2	4	41	8	5	9	3	8	5	42	116		B.melitensis bv3	Portugal	E. Mediterranean	2005	1327	Ferreira2012 (http://www.ncbi.nlm.nih.gov/pubmed/22905141)
2012Ferreira#056	1	5	3	13	2	2	3	2	4	41	8	4	6	3	4	5	42	116		B.melitensis bv3	Portugal	E. Mediterranean	2006	1351	Ferreira2012 (http://www.ncbi.nlm.nih.gov/pubmed/22905141)
2012Ferreira#057	1	5	3	13	2	2	3	2	4	41	8	5	7	3	6	5	42	116		B.melitensis bv3	Portugal	E. Mediterranean	2006	1352	Ferreira2012 (http://www.ncbi.nlm.nih.gov/pubmed/22905141)
2012Ferreira#060	1	5	3	13	2	2	3	2	4	41	8	3	7	3	4	5	42	116		B.melitensis bv3	Portugal	E. Mediterranean	2006	1355	Ferreira2012 (http://www.ncbi.nlm.nih.gov/pubmed/22905141)
2012Ferreira#061	1	5	3	13	2	2	3	2	4	41	8	9	7	3	4	5	42	116		B.melitensis bv3	Portugal	E. Mediterranean	2001	1356	Ferreira2012 (http://www.ncbi.nlm.nih.gov/pubmed/22905141)
2012Ferreira#062	1	5	3	13	2	2	3	2	4	41	8	6	7	3	4	5	42	116		B.melitensis bv3	Portugal	E. Mediterranean	2003	1357	Ferreira2012 (http://www.ncbi.nlm.nih.gov/pubmed/22905141)
2012Ferreira#063	1	5	3	13	2	2	3	2	5	41	8	6	7	3	4	5	42	180		B.melitensis bv3	Portugal	E. Mediterranean	2003	1358	Ferreira2012 (http://www.ncbi.nlm.nih.gov/pubmed/22905141)
2012Ferreira#064	1	5	3	13	2	2	3	2	4	41	8	7	5	3	4	6	42	116		B.melitensis bv3	Portugal	E. Mediterranean	2004	1359	Ferreira2012 (http://www.ncbi.nlm.nih.gov/pubmed/22905141)
2012Ferreira#066	1	5	3	13	2	2	3	2	4	41	8	6	8	3	4	5	42	116		B.melitensis bv3	Portugal	E. Mediterranean	2007	1361	Ferreira2012 (http://www.ncbi.nlm.nih.gov/pubmed/22905141)
2012Ferreira#067	1	5	3	13	2	2	3	2	4	41	8	6	6	3	4	5	42	116		B.melitensis bv3	Portugal	E. Mediterranean	2007	1362	Ferreira2012 (http://www.ncbi.nlm.nih.gov/pubmed/22905141)
2012Ferreira#068	1	5	3	13	2	2	3	2	4	41	8	4	6	3	4	5	42	116		B.melitensis bv3	Portugal	E. Mediterranean	2007	1363	Ferreira2012 (http://www.ncbi.nlm.nih.gov/pubmed/22905141)
2012Ferreira#069	1	5	3	13	2	2	3	2	4	41	8	6	7	3	4	5	42	116		B.melitensis bv3	Portugal	E. Mediterranean	2007	1364	Ferreira2012 (http://www.ncbi.nlm.nih.gov/pubmed/22905141)
2012Ferreira#070	1	5	3	13	2	2	3	2	4	41	8	7	7	3	4	5	42	116		B.melitensis bv3	Portugal	E. Mediterranean	2007	1365	Ferreira2012 (http://www.ncbi.nlm.nih.gov/pubmed/22905141)
2012Ferreira#071	1	5	3	13	2	2	3	2	4	41	8	6	7	3	4	7	42	116		B.melitensis bv3	Portugal	E. Mediterranean	2001	1366	Ferreira2012 (http://www.ncbi.nlm.nih.gov/pubmed/22905141)
2012Ferreira#072	1	5	3	13	2	2	3	2	4	41	8	6	8	3	4	5	42	116		B.melitensis bv3	Portugal	E. Mediterranean	2001	1367	Ferreira2012 (http://www.ncbi.nlm.nih.gov/pubmed/22905141)
2012Ferreira#073	1	5	3	13	2	2	3	2	4	41	8	7	7	3	4	5	42	116		B.melitensis bv3	Portugal	E. Mediterranean	2002	1368	Ferreira2012 (http://www.ncbi.nlm.nih.gov/pubmed/22905141)
2012Ferreira#074	1	5	3	13	2	2	3	2	4	41	8	6	7	3	4	5	42	116		B.melitensis bv3	Portugal	E. Mediterranean	2003	1369	Ferreira2012 (http://www.ncbi.nlm.nih.gov/pubmed/22905141)
2012Ferreira#075	1	5	3	13	2	2	3	2	4	41	8	6	7	3	7	5	42	116		B.melitensis bv3	Portugal	E. Mediterranean	2003	1370	Ferreira2012 (http://www.ncbi.nlm.nih.gov/pubmed/22905141)
2012Ferreira#076	1	5	3	13	2	2	3	2	4	41	8	9	7	3	4	5	42	116		B.melitensis bv3	Portugal	E. Mediterranean	2004	1371	Ferreira2012 (http://www.ncbi.nlm.nih.gov/pubmed/22905141)
2012Ferreira#077	1	5	3	13	2	2	3	2	4	41	8	7	7	3	5	5	42	116		B.melitensis bv3	Portugal	E. Mediterranean	2004	1372	Ferreira2012 (http://www.ncbi.nlm.nih.gov/pubmed/22905141)
2012Ferreira#079	1	5	3	13	2	2	3	2	4	41	8	6	8	3	6	5	42	116		B.melitensis bv3	Portugal	E. Mediterranean	2006	1374	Ferreira2012 (http://www.ncbi.nlm.nih.gov/pubmed/22905141)
2012Ferreira#080	1	5	3	13	2	2	3	2	4	41	8	7	7	3	4	5	42	116		B.melitensis bv3	Portugal	E. Mediterranean	2006	1375	Ferreira2012 (http://www.ncbi.nlm.nih.gov/pubmed/22905141)
2012Ferreira#104	1	5	3	13	2	2	3	2	4	41	8	4	7	3	4	5	42	116		B.melitensis bv3	Portugal	E. Mediterranean	2003	1399	Ferreira2012 (http://www.ncbi.nlm.nih.gov/pubmed/22905141)
2012Ferreira#106	1	5	3	13	2	2	3	2	4	41	8	5	6	3	7	5	42	116		B.melitensis bv3	Portugal	E. Mediterranean	2003	1401	Ferreira2012 (http://www.ncbi.nlm.nih.gov/pubmed/22905141)
2012Ferreira#107	1	5	3	13	2	2	3	2	4	41	8	5	6	3	7	5	42	116		B.melitensis bv3	Portugal	E. Mediterranean	2004	1402	Ferreira2012 (http://www.ncbi.nlm.nih.gov/pubmed/22905141)
2012Ferreira#108	1	5	3	13	2	2	3	2	4	41	8	5	6	3	5	5	42	116		B.melitensis bv3	Portugal	E. Mediterranean	2004	1403	Ferreira2012 (http://www.ncbi.nlm.nih.gov/pubmed/22905141)
2012Ferreira#110	1	5	3	13	2	2	3	2	4	41	8	5	7	3	8	5	42	116		B.melitensis bv3	Portugal	E. Mediterranean	2004	1405	Ferreira2012 (http://www.ncbi.nlm.nih.gov/pubmed/22905141)
2012Ferreira#111	1	5	3	13	2	2	3	2	4	41	8	9	7	3	6	6	42	116		B.melitensis bv3	Portugal	E. Mediterranean	2004	1406	Ferreira2012 (http://www.ncbi.nlm.nih.gov/pubmed/22905141)
2012Ferreira#112	1	5	3	13	2	2	3	2	4	41	8	5	7	3	4	5	42	116		B.melitensis bv3	Portugal	E. Mediterranean	2005	1407	Ferreira2012 (http://www.ncbi.nlm.nih.gov/pubmed/22905141)
2012Ferreira#115	1	5	3	13	2	2	3	2	4	41	8	7	7	3	7	4	42	116		B.melitensis bv3	Portugal	E. Mediterranean	2004	1410	Ferreira2012 (http://www.ncbi.nlm.nih.gov/pubmed/22905141)
2012Ferreira#118	1	5	3	13	2	2	3	2	4	41	8	5	6	3	4	7	42	116		B.melitensis bv3	Portugal	E. Mediterranean	2006	1413	Ferreira2012 (http://www.ncbi.nlm.nih.gov/pubmed/22905141)
2012Ferreira#120	1	5	3	13	2	2	3	2	4	41	8	6	6	3	4	5	42	116		B.melitensis bv3	Portugal	E. Mediterranean	2007	1415	Ferreira2012 (http://www.ncbi.nlm.nih.gov/pubmed/22905141)
2012Ferreira#121	1	5	3	13	2	2	3	2	4	41	8	7	7	3	4	4	42	116		B.melitensis bv3	Portugal	E. Mediterranean	2007	1416	Ferreira2012 (http://www.ncbi.nlm.nih.gov/pubmed/22905141)
2012Ferreira#123	1	5	3	13	2	2	3	2	4	41	8	7	7	3	3	4	42	116		B.melitensis bv3	Portugal	E. Mediterranean	2007	1418	Ferreira2012 (http://www.ncbi.nlm.nih.gov/pubmed/22905141)
2012Ferreira#124	1	5	3	13	2	2	3	2	4	41	8	7	7	3	4	6	42	116		B.melitensis bv3	Portugal	E. Mediterranean	2001	1419	Ferreira2012 (http://www.ncbi.nlm.nih.gov/pubmed/22905141)
2012Ferreira#125	1	5	3	13	2	2	3	2	4	41	8	5	7	3	5	4	42	116		B.melitensis bv3	Portugal	E. Mediterranean	2011	1420	Ferreira2012 (http://www.ncbi.nlm.nih.gov/pubmed/22905141)
2012Ferreira#126	1	5	3	13	2	2	3	2	4	41	8	5	7	3	4	5	42	116		B.melitensis bv3	Portugal	E. Mediterranean	2011	1421	Ferreira2012 (http://www.ncbi.nlm.nih.gov/pubmed/22905141)
2012Ferreira#127	1	5	3	13	2	2	3	2	4	41	8	5		3	4	5	42	116		B.melitensis bv3	Portugal	E. Mediterranean	2011	1422	Ferreira2012 (http://www.ncbi.nlm.nih.gov/pubmed/22905141)
2012Ferreira#128	1	5	3	13	2	2	3	2	4	41	8	5	7	3	4	5	42	116		B.melitensis bv3	Portugal	E. Mediterranean	2011	1423	Ferreira2012 (http://www.ncbi.nlm.nih.gov/pubmed/22905141)
2012Ferreira#129	1	5	3	13	2	2	3	2	4	41	8	5	7	3	4	5	42	116		B.melitensis bv3	Portugal	E. Mediterranean	2011	1424	Ferreira2012 (http://www.ncbi.nlm.nih.gov/pubmed/22905141)
2012Ferreira#130	1	5	3	13	2	2	3	2	4	41	8	5	7	3	4	5	42	116		B.melitensis bv3	Portugal	E. Mediterranean	2011	1425	Ferreira2012 (http://www.ncbi.nlm.nih.gov/pubmed/22905141)
2012Ferreira#131	1	5	3	13	2	2	3	2	4	41	8	5	7	3	5	4	42	116		B.melitensis bv3	Portugal	E. Mediterranean	2011	1426	Ferreira2012 (http://www.ncbi.nlm.nih.gov/pubmed/22905141)
2012Ferreira#132	1	5	3	13	2	2	3	2	4	41	8	5	7	3	4	5	42	116		B.melitensis bv3	Portugal	E. Mediterranean	2011	1427	Ferreira2012 (http://www.ncbi.nlm.nih.gov/pubmed/22905141)
2016Gyuranecz#001	1	5	3	13	2	2	3	2	4	41	8	4	4	3	5	4	42	116	Camel	B.melitensis	Saudi Arabia	E. Mediterranean	2006	2472	Gyuranecz2016 (http://www.ncbi.nlm.nih.gov/pubmed/27016751)
2016Gyuranecz#002	1	5	3	13	2	2	3	2	4	41	8	4	4	3	5	4	42	116	Camel	B.melitensis	Saudi Arabia	E. Mediterranean	2006	2473	Gyuranecz2016 (http://www.ncbi.nlm.nih.gov/pubmed/27016751)
2016Gyuranecz#003	1	5	3	13	2	2	3	2	4	41	8	6	4	3	4	4	42	116	Camel	B.melitensis	Saudi Arabia	E. Mediterranean	2006	2474	Gyuranecz2016 (http://www.ncbi.nlm.nih.gov/pubmed/27016751)
2016Gyuranecz#004	1	5	3	13	2	2	3	2	4	41	8	4	4	3	5	4	42	116	Camel	B.melitensis	Saudi Arabia	E. Mediterranean	2006	2475	Gyuranecz2016 (http://www.ncbi.nlm.nih.gov/pubmed/27016751)
2016Gyuranecz#005	1	5	3	13	2	2	3	2	4	41	8	6	4	3	4	4	42	116	Camel	B.melitensis	Saudi Arabia	E. Mediterranean	2006	2476	Gyuranecz2016 (http://www.ncbi.nlm.nih.gov/pubmed/27016751)
SRR4436629	1	5	3	13	2	2	3	2	4	41	8	4	4	3	7	6	42	116	Human	B.melitensis	Saudi Arabia	E. Mediterranean	2017	20644	SRR4436629 (http://www.ncbi.nlm.nih.gov/nuccore/SRR4436629)
SRR4436636	2	5	3	13	3	2	3	4	5	36	8	5		7	7	5	195	376	Human	B.melitensis	Somalia	E. Mediterranean	2017	20649	SRR4436636 (http://www.ncbi.nlm.nih.gov/nuccore/SRR4436636)
2010Valdezate#001	1	5	3	13	2	2	3	2	5	41	7	6	2	3	3	4	42	166	Human	B.melitensis	Spain	E. Mediterranean	1997	890	Valdezate2010 (http://jcm.asm.org/content/48/8/2734.long)
2010Valdezate#002	1	5	3	13	2	2	3	2	5	41	7	6	6	3	3	4	42	166	Human	B.melitensis	Spain	E. Mediterranean	1999	891	Valdezate2010 (http://jcm.asm.org/content/48/8/2734.long)
2010Valdezate#003	1	5	3	13	2	2	3	2	5	41	7	6	6	3	3	4	42	166	Human	B.melitensis	Spain	E. Mediterranean	1999	892	Valdezate2010 (http://jcm.asm.org/content/48/8/2734.long)
2010Valdezate#004	1	5	3	13	2	2	3	2	5	41	7	6	6	3	3	4	42	166	Human	B.melitensis	Spain	E. Mediterranean	1999	893	Valdezate2010 (http://jcm.asm.org/content/48/8/2734.long)
2010Valdezate#005	1	5	3	13	2	2	3	2	5	41	7	6	6	3	3	4	42	166	Human	B.melitensis	Spain	E. Mediterranean	1999	894	Valdezate2010 (http://jcm.asm.org/content/48/8/2734.long)
2010Valdezate#006	1	5	3	13	2	2	3	2	5	41	7	6	6	3	3	4	42	166	Human	B.melitensis	Spain	E. Mediterranean	1999	895	Valdezate2010 (http://jcm.asm.org/content/48/8/2734.long)
2010Valdezate#007	1	5	3	13	2	2	3	2	5	41	7	6	6	3	3	4	42	166	Human	B.melitensis	Spain	E. Mediterranean	1999	896	Valdezate2010 (http://jcm.asm.org/content/48/8/2734.long)
2010Valdezate#008	1	5	3	13	2	2	3	2	5	41	7	6	5	3	3	4	42	166	Human	B.melitensis	Spain	E. Mediterranean	2000	897	Valdezate2010 (http://jcm.asm.org/content/48/8/2734.long)
2010Valdezate#009	1	5	3	13	2	2	3	2	5	41	7	6	4	3	3	4	42	166	Human	B.melitensis	Spain	E. Mediterranean	2000	898	Valdezate2010 (http://jcm.asm.org/content/48/8/2734.long)
2010Valdezate#010	1	5	3	13	2	2	3	2	5	41	7	6	4	3	3	4	42	166	Human	B.melitensis	Spain	E. Mediterranean	2004	899	Valdezate2010 (http://jcm.asm.org/content/48/8/2734.long)
2010Valdezate#011	1	5	3	13	2	2	3	2	5	41	7	5	6	3	3	4	42	166	Human	B.melitensis	Spain	E. Mediterranean	2004	900	Valdezate2010 (http://jcm.asm.org/content/48/8/2734.long)
2010Valdezate#012	1	5	3	13	2	2	3	2	5	41	7	5	6	3	3	4	42	166	Human	B.melitensis	Spain	E. Mediterranean	1997	901	Valdezate2010 (http://jcm.asm.org/content/48/8/2734.long)
2010Valdezate#013	1	5	3	13	2	2	3	2	5	41	7	4	6	3	3	4	42	166	Human	B.melitensis	Spain	E. Mediterranean	1999	902	Valdezate2010 (http://jcm.asm.org/content/48/8/2734.long)
2010Valdezate#014	1	5	3	13	2	2	3	2	5	41	7	6	6	3	3	5	42	166	Human	B.melitensis	Spain	E. Mediterranean	1999	903	Valdezate2010 (http://jcm.asm.org/content/48/8/2734.long)
2010Valdezate#015	1	5	3	13	2	2	3	2	5	41	7	6	6	3	3	5	42	166	Human	B.melitensis	Spain	E. Mediterranean	2000	904	Valdezate2010 (http://jcm.asm.org/content/48/8/2734.long)
2010Valdezate#016	1	5	3	13	2	2	3	2	5	41	7	5	6	3	3	4	42	166	Human	B.melitensis	Spain	E. Mediterranean	2000	905	Valdezate2010 (http://jcm.asm.org/content/48/8/2734.long)
2010Valdezate#017	1	5	3	13	2	2	3	2	5	41	7	5	6	3	3	4	42	166	Human	B.melitensis	Spain	E. Mediterranean	2004	906	Valdezate2010 (http://jcm.asm.org/content/48/8/2734.long)
2010Valdezate#018	1	5	3	13	2	2	3	2	5	41	7	3	6	3	3	4	42	166	Human	B.melitensis	Spain	E. Mediterranean	2004	907	Valdezate2010 (http://jcm.asm.org/content/48/8/2734.long)
2010Valdezate#029	1	5	3	13	2	2	3	2	5	41	7	3	5	3	3	4	42	166	Human	B.melitensis	Spain	E. Mediterranean	2008	918	Valdezate2010 (http://jcm.asm.org/content/48/8/2734.long)
2010Valdezate#030	1	5	3	13	2	2	3	2	5	41	7	5	6	3	3	4	42	166	Human	B.melitensis	Spain	E. Mediterranean	2008	919	Valdezate2010 (http://jcm.asm.org/content/48/8/2734.long)
2010Valdezate#031	1	5	3	13	2	2	3	2	5	41	7	4	6	3	5	4	42	166	Human	B.melitensis	Spain	E. Mediterranean	2005	920	Valdezate2010 (http://jcm.asm.org/content/48/8/2734.long)
2010Valdezate#032	1	5	3	13	2	2	3	2	5	41	7	3	6	3	3	6	42	166	Human	B.melitensis	Spain	E. Mediterranean	2010	921	Valdezate2010 (http://jcm.asm.org/content/48/8/2734.long)
2010Valdezate#033	1	5	3	13	2	2	3	2	5	41	7	3	4	3	7	4	42	166	Human	B.melitensis	Spain	E. Mediterranean	2003	922	Valdezate2010 (http://jcm.asm.org/content/48/8/2734.long)
2010Valdezate#034	1	5	3	13	2	2	3	2	5	41	7	2	6	3	3	3	42	166	Human	B.melitensis	Spain	E. Mediterranean	2003	923	Valdezate2010 (http://jcm.asm.org/content/48/8/2734.long)
2010Valdezate#035	1	5	3	13	2	2	3	2	5	41	7	4	6	3	3	3	42	166	Human	B.melitensis	Spain	E. Mediterranean	2003	924	Valdezate2010 (http://jcm.asm.org/content/48/8/2734.long)
2010Valdezate#036	1	5	3	13	2	2	3	2	5	41	7	4	6	3	3	3	42	166	Human	B.melitensis	Spain	E. Mediterranean	2003	925	Valdezate2010 (http://jcm.asm.org/content/48/8/2734.long)
2010Valdezate#037	1	5	3	13	2	2	3	2	5	41	7	6	5	12	6	4	42	166	Human	B.melitensis	Spain	E. Mediterranean	2004	926	Valdezate2010 (http://jcm.asm.org/content/48/8/2734.long)
2010Valdezate#038	1	5	3	13	2	2	3	2	5	41	7	4	5	3	3	3	42	166	Human	B.melitensis	Spain	E. Mediterranean	2004	927	Valdezate2010 (http://jcm.asm.org/content/48/8/2734.long)
2010Valdezate#039	1	5	3	13	2	2	3	2	5	41	7	5	6	4	3	4	42	166	Human	B.melitensis	Spain	E. Mediterranean	2004	928	Valdezate2010 (http://jcm.asm.org/content/48/8/2734.long)
2010Valdezate#040	1	5	3	13	2	2	3	2	5	41	7	5	6	3	8	4	42	166	Human	B.melitensis	Spain	E. Mediterranean	2004	929	Valdezate2010 (http://jcm.asm.org/content/48/8/2734.long)
2010Valdezate#041	1	5	3	13	2	3	3	2	5	41	7	5	6	3	3	4	63	167	Human	B.melitensis	Spain	E. Mediterranean	2004	930	Valdezate2010 (http://jcm.asm.org/content/48/8/2734.long)
2010Valdezate#042	1	5	3	13	2	2	3	2	5	41	7	3	4	3	3	5	42	166	Human	B.melitensis	Spain	E. Mediterranean	2005	931	Valdezate2010 (http://jcm.asm.org/content/48/8/2734.long)
2010Valdezate#043	1	5	3	13	2	2	3	2	5	41	7	4	5	3	5	4	42	166	Human	B.melitensis	Spain	E. Mediterranean	2005	932	Valdezate2010 (http://jcm.asm.org/content/48/8/2734.long)
2010Valdezate#044	1	5	3	13	2	2	3	2	5	41	7	5	6	3	3	6	42	166	Human	B.melitensis	Spain	E. Mediterranean	2005	933	Valdezate2010 (http://jcm.asm.org/content/48/8/2734.long)
2010Valdezate#045	1	5	3	13	2	2	3	2	5	41	7	4	7	3	3	6	42	166	Human	B.melitensis	Spain	E. Mediterranean	2006	934	Valdezate2010 (http://jcm.asm.org/content/48/8/2734.long)
2010Valdezate#046	1	5	3	13	2	2	3	2	5	41	7	4	5	3	5	4	42	166	Human	B.melitensis	Spain	E. Mediterranean	2007	935	Valdezate2010 (http://jcm.asm.org/content/48/8/2734.long)
2010Valdezate#047	1	5	3	13	2	2	3	2	5	41	7	5	6	3	5	4	42	166	Human	B.melitensis	Spain	E. Mediterranean	2000	936	Valdezate2010 (http://jcm.asm.org/content/48/8/2734.long)
2010Valdezate#048	1	5	3	13	2	2	3	2	6	41	7	6	4	3	3	5	42	164	Human	B.melitensis	Spain	E. Mediterranean	2008	937	Valdezate2010 (http://jcm.asm.org/content/48/8/2734.long)
2010Valdezate#049	1	5	3	13	2	2	3	2	5	41	7	4	6	3	4	3	42	166	Human	B.melitensis	Spain	E. Mediterranean	2002	938	Valdezate2010 (http://jcm.asm.org/content/48/8/2734.long)
2018Vergnaud#0045	1	5	3	13	3	2	3	2	4	9	8	6	4	3	5	5	43	292	Caprine	B.melitensis bv1	Spain	E. Mediterranean	1984	3222	Vergnaud2018 (https://www.ncbi.nlm.nih.gov/pubmed/30050522)
2018Vergnaud#0089	1	5	3	13	3	2	3	2	5	9	8	6	4	3	5	5	43	105	Cattle	B.melitensis bv1	Spain	E. Mediterranean	1977	3266	Vergnaud2018 (https://www.ncbi.nlm.nih.gov/pubmed/30050522)
2018Vergnaud#0039	1	5	3	13	3	2	3	2	4	9	8	5	4	3	5	6	43	292	Human	B.melitensis bv1	Spain	E. Mediterranean	1975	3216	Vergnaud2018 (https://www.ncbi.nlm.nih.gov/pubmed/30050522)
2018Vergnaud#0040	1	5	3	13	3	2	3	2	4	9	8	4	4	3	6	5	43	292	Human	B.melitensis bv1	Spain	E. Mediterranean	1975	3217	Vergnaud2018 (https://www.ncbi.nlm.nih.gov/pubmed/30050522)
2018Vergnaud#0041	1	5	3	13	3	2	3	2	5	9	8	6	4	3	4	5	43	105	Human	B.melitensis bv1	Spain	E. Mediterranean	1980	3218	Vergnaud2018 (https://www.ncbi.nlm.nih.gov/pubmed/30050522)
2018Vergnaud#0061	1	5	3	13	3	2	3	2	4	9	8	5	4	3	4	5	43	292	Human	B.melitensis bv1	Spain	E. Mediterranean	1974	3238	Vergnaud2018 (https://www.ncbi.nlm.nih.gov/pubmed/30050522)
2018Vergnaud#0075	1	5	3	13	3	2	3	2	4	9	8	4	4	3	8	5	43	292	Human	B.melitensis bv1	Spain	E. Mediterranean	1974	3252	Vergnaud2018 (https://www.ncbi.nlm.nih.gov/pubmed/30050522)
2018Vergnaud#0076	1	5	3	13	3	2	3	2	5	9	8	5	4	3	4	5	43	105	Human	B.melitensis bv1	Spain	E. Mediterranean	1974	3253	Vergnaud2018 (https://www.ncbi.nlm.nih.gov/pubmed/30050522)
2018Vergnaud#0077	1	5	3	13	3	2	3	2	4	9	8	4	4	3	5	5	43	292	Human	B.melitensis bv1	Spain	E. Mediterranean	1974	3254	Vergnaud2018 (https://www.ncbi.nlm.nih.gov/pubmed/30050522)
2018Vergnaud#0078	1	5	3	13	3	2	3	2	4	9	8	4	4	3	8	5	43	292	Human	B.melitensis bv1	Spain	E. Mediterranean	1974	3255	Vergnaud2018 (https://www.ncbi.nlm.nih.gov/pubmed/30050522)
2018Vergnaud#0079	1	5	3	13	3	2	3	2	4	9	8	5	4	3	4	8	43	292	Human	B.melitensis bv1	Spain	E. Mediterranean	1974	3256	Vergnaud2018 (https://www.ncbi.nlm.nih.gov/pubmed/30050522)
2018Vergnaud#0081	1	5	3	13	3	2	3	2	4	9	8	5	4	3	5	5	43	292	Human	B.melitensis bv1	Spain	E. Mediterranean	1974	3258	Vergnaud2018 (https://www.ncbi.nlm.nih.gov/pubmed/30050522)
2018Vergnaud#0083	1	5	3	13	3	2	3	2	4	9	8	5	4	3	8	6	43	292	Human	B.melitensis bv1	Spain	E. Mediterranean	1975	3260	Vergnaud2018 (https://www.ncbi.nlm.nih.gov/pubmed/30050522)
2018Vergnaud#0084	1	5	3	13	3	2	2	2	6	9	8	5	4	3	4	5	60	99	Human	B.melitensis bv1	Spain	E. Mediterranean	1975	3261	Vergnaud2018 (https://www.ncbi.nlm.nih.gov/pubmed/30050522)
2018Vergnaud#0086	1	5	3	13	2	2	3	2	4	9	8	4	4	3	5	5	42	295	Human	B.melitensis bv1	Spain	E. Mediterranean	1977	3263	Vergnaud2018 (https://www.ncbi.nlm.nih.gov/pubmed/30050522)
2018Vergnaud#0087	1	5	3	13	3	2	3	2	5	9	8	6	4	3	4	5	43	105	Human	B.melitensis bv1	Spain	E. Mediterranean	1977	3264	Vergnaud2018 (https://www.ncbi.nlm.nih.gov/pubmed/30050522)
2018Vergnaud#0088	1	5	3	13	3	2	3	2	5	9	8	5	4	3	6	5	43	105	Human	B.melitensis bv1	Spain	E. Mediterranean	1977	3265	Vergnaud2018 (https://www.ncbi.nlm.nih.gov/pubmed/30050522)
2018Vergnaud#0091	1	5	3	13	3	2	3	2	4	9	8	4	4	3	6	5	43	292	Human	B.melitensis bv1	Spain	E. Mediterranean	1978	3268	Vergnaud2018 (https://www.ncbi.nlm.nih.gov/pubmed/30050522)
2018Vergnaud#0452	1	5	3	13	3	2	3	2	5	9	8	5	4	3	5	5	43	105	Human	B.melitensis bv1	Spain	E. Mediterranean	1988	3629	Vergnaud2018 (https://www.ncbi.nlm.nih.gov/pubmed/30050522)
2018Vergnaud#0475	1	5	3	14	3	2	3	2	4	9	8	4	4	3	5	5	61	288	Human	B.melitensis bv1	Spain	E. Mediterranean	1992	3652	Vergnaud2018 (https://www.ncbi.nlm.nih.gov/pubmed/30050522)
2018Vergnaud#0733	1	5	3	13	3	2	3	2	5	9	8	6	4	3	4	4	43	105	Human	B.melitensis bv1	Spain	E. Mediterranean	1992	3910	Vergnaud2018 (https://www.ncbi.nlm.nih.gov/pubmed/30050522)
2018Vergnaud#0766	1	5	3	13	3	2	3	2	4	9	8	4	4	4	6	5	43	292	Human	B.melitensis bv1	Spain	E. Mediterranean	1976	3943	Vergnaud2018 (https://www.ncbi.nlm.nih.gov/pubmed/30050522)
2018Vergnaud#0769	1	5	3	13	3	2	3	2	4	9	8	4	4	3	8	6	43	292	Human	B.melitensis bv1	Spain	E. Mediterranean	1982	3946	Vergnaud2018 (https://www.ncbi.nlm.nih.gov/pubmed/30050522)
2018Vergnaud#0801	1	5	3	13	3	2	3	2	4	9	8	4	4	3	5	5	43	292	Human	B.melitensis bv1	Spain	E. Mediterranean	1976	3978	Vergnaud2018 (https://www.ncbi.nlm.nih.gov/pubmed/30050522)
2018Vergnaud#0802	1	5	3	13	3	2	3	2	4	9	8	5	4	3	5	6	43	292	Human	B.melitensis bv1	Spain	E. Mediterranean	1976	3979	Vergnaud2018 (https://www.ncbi.nlm.nih.gov/pubmed/30050522)
2018Vergnaud#0803	1	5	3	13	2	2	3	2	4	9	8	4	4	3	5	5	42	295	Human	B.melitensis bv1	Spain	E. Mediterranean	1976	3980	Vergnaud2018 (https://www.ncbi.nlm.nih.gov/pubmed/30050522)
2018Vergnaud#0807	1	5	3	13	2	2	3	2	4	9	8	3	4	3	4	6	42	295	Human	B.melitensis bv1	Spain	E. Mediterranean	1993	3984	Vergnaud2018 (https://www.ncbi.nlm.nih.gov/pubmed/30050522)
2018Vergnaud#0874	1	5	3	13	3	2	3	2	4	9	8	6	4	3	8	5	43	292	Human	B.melitensis bv1	Spain	E. Mediterranean	1976	4051	Vergnaud2018 (https://www.ncbi.nlm.nih.gov/pubmed/30050522)
2018Vergnaud#0875	1	5	3	13	3	2	3	2	4	9	8	4	5	3	5	5	43	292	Human	B.melitensis bv1	Spain	E. Mediterranean	1976	4052	Vergnaud2018 (https://www.ncbi.nlm.nih.gov/pubmed/30050522)
2018Vergnaud#0882	1	5	3	13	2	2	3	2	4	41	8	4	7	3	5	6	42	116	Human	B.melitensis bv1	Spain	E. Mediterranean	1995	4059	Vergnaud2018 (https://www.ncbi.nlm.nih.gov/pubmed/30050522)
2018Vergnaud#0914	1	5	3	13	3	2	3	2	4	9	8	5	4	3	4	6	43	292	Human	B.melitensis bv1	Spain	E. Mediterranean	1977	4091	Vergnaud2018 (https://www.ncbi.nlm.nih.gov/pubmed/30050522)
2018Vergnaud#0915	1	5	3	13	3	2	3	2	5	9	8	5	4	3	6	5	43	105	Human	B.melitensis bv1	Spain	E. Mediterranean	1977	4092	Vergnaud2018 (https://www.ncbi.nlm.nih.gov/pubmed/30050522)
2018Vergnaud#0933	1	5	3	13	3	2	3	2	4	9	8	4	4	3	4	6	43	292	Human	B.melitensis bv1	Spain	E. Mediterranean	1975	4110	Vergnaud2018 (https://www.ncbi.nlm.nih.gov/pubmed/30050522)
2018Vergnaud#0951	1	5	3	13	3	2	3	2	4	9	8	5	4	3	4	6	43	292	Human	B.melitensis bv1	Spain	E. Mediterranean	1977	4128	Vergnaud2018 (https://www.ncbi.nlm.nih.gov/pubmed/30050522)
2018Vergnaud#0952	1	5	3	13	3	2	3	2	4	9	8	4	4	3	4	5	43	292	Human	B.melitensis bv1	Spain	E. Mediterranean	1977	4129	Vergnaud2018 (https://www.ncbi.nlm.nih.gov/pubmed/30050522)
2018Vergnaud#1038	1	5	3	13	3	2	3	2	4	9	8	3	4	3	4	5	43	292	Human	B.melitensis bv1	Spain	E. Mediterranean	1998	4215	Vergnaud2018 (https://www.ncbi.nlm.nih.gov/pubmed/30050522)
2018Vergnaud#1105	1	5	3	13	3	2	2	2	6	9	8	4	4	3	4	5	60	99	Human	B.melitensis bv1	Spain	E. Mediterranean	1975	4282	Vergnaud2018 (https://www.ncbi.nlm.nih.gov/pubmed/30050522)
2018Vergnaud#1164	1	5	3	13	3	2	3	2	4	9	8	5	4	3	5	6	43	292	Human	B.melitensis bv1	Spain	E. Mediterranean	1975	4341	Vergnaud2018 (https://www.ncbi.nlm.nih.gov/pubmed/30050522)
2018Vergnaud#1219	1	5	3	13	3	2	3	2	4	9	8	4	4	3	8	5	43	292	Human	B.melitensis bv1	Spain	E. Mediterranean	1974	4396	Vergnaud2018 (https://www.ncbi.nlm.nih.gov/pubmed/30050522)
2018Vergnaud#1257	1	5	3	13	3	2	2	2	6	9	8	5	4	3	5	6	60	99	Human	B.melitensis bv1	Spain	E. Mediterranean	1975	4434	Vergnaud2018 (https://www.ncbi.nlm.nih.gov/pubmed/30050522)
2018Vergnaud#1365	1	5	3	13	3	2	3	2	4	9	8	5	4	3	4	6	43	292	Human	B.melitensis bv1	Spain	E. Mediterranean	1976	4542	Vergnaud2018 (https://www.ncbi.nlm.nih.gov/pubmed/30050522)
2018Vergnaud#1366	1	5	3	13	3	2	3	2	4	9	8	7	4	3	6	7	43	292	Human	B.melitensis bv1	Spain	E. Mediterranean	1978	4543	Vergnaud2018 (https://www.ncbi.nlm.nih.gov/pubmed/30050522)
2018Vergnaud#0955	1	5	3	13	3	2	3	2	4	9	8	4	4	3	4	6	43	292	Ovine	B.melitensis bv1	Spain	E. Mediterranean	1991	4132	Vergnaud2018 (https://www.ncbi.nlm.nih.gov/pubmed/30050522)
2018Vergnaud#0956	1	5	3	13	3	2	3	2	4	9	8	4	4	3	4	6	43	292	Ovine	B.melitensis bv1	Spain	E. Mediterranean	1991	4133	Vergnaud2018 (https://www.ncbi.nlm.nih.gov/pubmed/30050522)
2018Vergnaud#0990	1	5	3	13	3	2	3	2	4	9	8	5	4	3	6	6	43	292	Ovine	B.melitensis bv1	Spain	E. Mediterranean	1991	4167	Vergnaud2018 (https://www.ncbi.nlm.nih.gov/pubmed/30050522)
2018Vergnaud#0991	1	5	3	13	3	2	3	2	4	9	8	5	4	3	4	5	43	292	Ovine	B.melitensis bv1	Spain	E. Mediterranean	1991	4168	Vergnaud2018 (https://www.ncbi.nlm.nih.gov/pubmed/30050522)
2018Vergnaud#1031	1	5	3	13	3	2	2	2	4	9	8	5	4	3	5	4	60	285	Ovine	B.melitensis bv1	Spain	E. Mediterranean	1986	4208	Vergnaud2018 (https://www.ncbi.nlm.nih.gov/pubmed/30050522)
2018Vergnaud#1034	1	5	3	13	3	2	3	2	4	9	8	7	4	3	6	5	43	292	Ovine	B.melitensis bv1	Spain	E. Mediterranean	1991	4211	Vergnaud2018 (https://www.ncbi.nlm.nih.gov/pubmed/30050522)
2018Vergnaud#1106	1	5	3	13	3	2	3	2	4	9	8	5	4	3	4	7	43	292	Ovine	B.melitensis bv1	Spain	E. Mediterranean	1986	4283	Vergnaud2018 (https://www.ncbi.nlm.nih.gov/pubmed/30050522)
2018Vergnaud#1107	1	5	3	13	3	2	3	2	4	9	8	5	4	4	4	6	43	292	Ovine	B.melitensis bv1	Spain	E. Mediterranean	1986	4284	Vergnaud2018 (https://www.ncbi.nlm.nih.gov/pubmed/30050522)
2018Vergnaud#1184	1	5	3	13	3	2	3	2	4	9	8	5	4	4	4	3	43	292	Ovine	B.melitensis bv1	Spain	E. Mediterranean	1986	4361	Vergnaud2018 (https://www.ncbi.nlm.nih.gov/pubmed/30050522)
2018Vergnaud#1185	1	5	3	13	3	2	3	2	4	9	8	5	4	4	4	3	43	292	Ovine	B.melitensis bv1	Spain	E. Mediterranean	1986	4362	Vergnaud2018 (https://www.ncbi.nlm.nih.gov/pubmed/30050522)
2018Vergnaud#0012	1	5	3	13	3	2	3	2	4	9	8	5	4	3	5	7	43	292	Human	B.melitensis bv2	Spain	E. Mediterranean	1976	3189	Vergnaud2018 (https://www.ncbi.nlm.nih.gov/pubmed/30050522)
2018Vergnaud#0024	1	5	3	13	3	2	3	2	5	9	8	6	5	3	5	6	43	105	Human	B.melitensis bv2	Spain	E. Mediterranean	1982	3201	Vergnaud2018 (https://www.ncbi.nlm.nih.gov/pubmed/30050522)
2006LeFleche#085	1	5	3	13	3	2	3	2	5	9	8	4	4	3	4	5	43	105	Ovine	B.melitensis bv2	Spain	E. Mediterranean	1992	85	Le Fl猫che2006 (http://www.biomedcentral.com/1471-2180/6/9)
2018Vergnaud#0347	1	5	3	13	3	2	3	2	5	9	8	4	4	3	4	5	43	105	Ovine	B.melitensis bv2	Spain	E. Mediterranean	1993	3524	Vergnaud2018 (https://www.ncbi.nlm.nih.gov/pubmed/30050522)
2018Vergnaud#0348	1	5	3	13	3	2	3	2	5	9	8	4	4	3	4	5	43	105	Ovine	B.melitensis bv2	Spain	E. Mediterranean	1993	3525	Vergnaud2018 (https://www.ncbi.nlm.nih.gov/pubmed/30050522)
2018Vergnaud#0840	1	5	3	13	2	2	3	2	4	41	8	5	6	3	9	5	42	116	Caprine	B.melitensis bv3	Spain	E. Mediterranean	1991	4017	Vergnaud2018 (https://www.ncbi.nlm.nih.gov/pubmed/30050522)
2018Vergnaud#0841	1	5	3	13	2	2	3	2	4	41	8	5	6	3	9	5	42	116	Caprine	B.melitensis bv3	Spain	E. Mediterranean	1991	4018	Vergnaud2018 (https://www.ncbi.nlm.nih.gov/pubmed/30050522)
2018Vergnaud#0122	1	5	3	13	2	2	3	2	4	41	8	5	7	3	6	5	42	116	Human	B.melitensis bv3	Spain	E. Mediterranean	1975	3299	Vergnaud2018 (https://www.ncbi.nlm.nih.gov/pubmed/30050522)
2018Vergnaud#0421	1	5	3	13	2	2	3	2	4	41	8	8	7	3	4	3	42	116	Human	B.melitensis bv3	Spain	E. Mediterranean	1997	3598	Vergnaud2018 (https://www.ncbi.nlm.nih.gov/pubmed/30050522)
2018Vergnaud#0491	1	5	3	13	2	2	3	2	4	41	8	5	8	3	5	7	42	116	Human	B.melitensis bv3	Spain	E. Mediterranean	2000	3668	Vergnaud2018 (https://www.ncbi.nlm.nih.gov/pubmed/30050522)
2018Vergnaud#0499	1	5	3	13	2	2	3	2	4	41	8	6	7	3	4	7	42	116	Human	B.melitensis bv3	Spain	E. Mediterranean	1976	3676	Vergnaud2018 (https://www.ncbi.nlm.nih.gov/pubmed/30050522)
2018Vergnaud#0526	1	5	3	13	2	2	3	2	4	41	8	5	7	3	6	5	42	116	Human	B.melitensis bv3	Spain	E. Mediterranean	2000	3703	Vergnaud2018 (https://www.ncbi.nlm.nih.gov/pubmed/30050522)
2018Vergnaud#0537	1	5	3	13	2	2	3	2	4	41	8	6	7	3	6	5	42	116	Human	B.melitensis bv3	Spain	E. Mediterranean	1983	3714	Vergnaud2018 (https://www.ncbi.nlm.nih.gov/pubmed/30050522)
2018Vergnaud#0538	1	5	3	13	2	2	3	2	4	41	8	6	7	3	6	5	42	116	Human	B.melitensis bv3	Spain	E. Mediterranean	1983	3715	Vergnaud2018 (https://www.ncbi.nlm.nih.gov/pubmed/30050522)
2018Vergnaud#0539	1	5	3	13	2	2	3	2	4	41	8	6	7	3	6	5	42	116	Human	B.melitensis bv3	Spain	E. Mediterranean	1983	3716	Vergnaud2018 (https://www.ncbi.nlm.nih.gov/pubmed/30050522)
2018Vergnaud#0540	1	5	3	13	2	2	3	2	4	41	8	6	9	3	4	5	42	116	Human	B.melitensis bv3	Spain	E. Mediterranean	1983	3717	Vergnaud2018 (https://www.ncbi.nlm.nih.gov/pubmed/30050522)
2018Vergnaud#0595	1	5	3	13	3	2	3	2	4	9	8	4	4	3	5	5	43	292	Human	B.melitensis bv3	Spain	E. Mediterranean	1984	3772	Vergnaud2018 (https://www.ncbi.nlm.nih.gov/pubmed/30050522)
2018Vergnaud#0641	1	5	3	13	2	2	3	2	4	41	8	6	7	3	5	5	42	116	Human	B.melitensis bv3	Spain	E. Mediterranean	1996	3818	Vergnaud2018 (https://www.ncbi.nlm.nih.gov/pubmed/30050522)
2018Vergnaud#0666	1	5	3	13	2	2	3	2	4	41	8	5	7	3	6	5	42	116	Human	B.melitensis bv3	Spain	E. Mediterranean	1998	3843	Vergnaud2018 (https://www.ncbi.nlm.nih.gov/pubmed/30050522)
2018Vergnaud#0667	1	5	3	13	2	2	3	2	4	41	8	7	8	3	4	6	42	116	Human	B.melitensis bv3	Spain	E. Mediterranean	1998	3844	Vergnaud2018 (https://www.ncbi.nlm.nih.gov/pubmed/30050522)
2018Vergnaud#0670	1	5	3	13	2	2	3	2	4	41	8	5	7	3	4	5	42	116	Human	B.melitensis bv3	Spain	E. Mediterranean	1998	3847	Vergnaud2018 (https://www.ncbi.nlm.nih.gov/pubmed/30050522)
2018Vergnaud#0694	1	5	3	13	2	2	3	2	4	41	8	4	7	3	9	5	42	116	Human	B.melitensis bv3	Spain	E. Mediterranean	1999	3871	Vergnaud2018 (https://www.ncbi.nlm.nih.gov/pubmed/30050522)
2018Vergnaud#0695	1	5	3	13	2	2	3	2	4	41	8	5	7	3	6	5	42	116	Human	B.melitensis bv3	Spain	E. Mediterranean	1999	3872	Vergnaud2018 (https://www.ncbi.nlm.nih.gov/pubmed/30050522)
2018Vergnaud#0811	1	5	3	13	2	2	3	2	4	41	8	6	7	10	6	5	42	116	Human	B.melitensis bv3	Spain	E. Mediterranean	1975	3988	Vergnaud2018 (https://www.ncbi.nlm.nih.gov/pubmed/30050522)
2018Vergnaud#0813	1	5	3	13	2	2	3	2	4	41	8	6	7	3	6	5	42	116	Human	B.melitensis bv3	Spain	E. Mediterranean	1975	3990	Vergnaud2018 (https://www.ncbi.nlm.nih.gov/pubmed/30050522)
2018Vergnaud#0814	1	5	3	13	2	2	3	2	4	41	8	7	7	3	8	5	42	116	Human	B.melitensis bv3	Spain	E. Mediterranean	1975	3991	Vergnaud2018 (https://www.ncbi.nlm.nih.gov/pubmed/30050522)
2018Vergnaud#0815	1	5	3	13	2	2	3	2	4	41	8	7	6	3	7	5	42	116	Human	B.melitensis bv3	Spain	E. Mediterranean	1975	3992	Vergnaud2018 (https://www.ncbi.nlm.nih.gov/pubmed/30050522)
2018Vergnaud#0816	1	5	3	13	2	2	3	2	4	41	8	5	6	3	4	5	42	116	Human	B.melitensis bv3	Spain	E. Mediterranean	1975	3993	Vergnaud2018 (https://www.ncbi.nlm.nih.gov/pubmed/30050522)
2018Vergnaud#0817	1	5	3	13	2	2	3	2	4	41	8	4	7	3	6	5	42	116	Human	B.melitensis bv3	Spain	E. Mediterranean	1975	3994	Vergnaud2018 (https://www.ncbi.nlm.nih.gov/pubmed/30050522)
2018Vergnaud#0818	1	5	3	13	2	2	3	2	4	41	8	6	6	3	4	5	42	116	Human	B.melitensis bv3	Spain	E. Mediterranean	1975	3995	Vergnaud2018 (https://www.ncbi.nlm.nih.gov/pubmed/30050522)
2018Vergnaud#0819	1	5	3	13	2	2	3	2	4	41	8	5	7	3	4	5	42	116	Human	B.melitensis bv3	Spain	E. Mediterranean	1975	3996	Vergnaud2018 (https://www.ncbi.nlm.nih.gov/pubmed/30050522)
2018Vergnaud#0848	1	5	3	13	2	2	3	2	4	41	8	5	7	3	4	5	42	116	Human	B.melitensis bv3	Spain	E. Mediterranean	1996	4025	Vergnaud2018 (https://www.ncbi.nlm.nih.gov/pubmed/30050522)
2018Vergnaud#0858	1	5	3	13	2	2	3	2	4	41	8	6	7	3	4	6	42	116	Human	B.melitensis bv3	Spain	E. Mediterranean	1999	4035	Vergnaud2018 (https://www.ncbi.nlm.nih.gov/pubmed/30050522)
2018Vergnaud#0892	1	5	3	13	2	2	3	2	4	41	8	5	7	3	6	5	42	116	Human	B.melitensis bv3	Spain	E. Mediterranean	1975	4069	Vergnaud2018 (https://www.ncbi.nlm.nih.gov/pubmed/30050522)
2018Vergnaud#0893	1	5	3	13	2	2	3	2	4	41	8	6	7	3	6	5	42	116	Human	B.melitensis bv3	Spain	E. Mediterranean	1975	4070	Vergnaud2018 (https://www.ncbi.nlm.nih.gov/pubmed/30050522)
2018Vergnaud#0894	1	5	3	13	2	2	3	2	4	41	8	6	7	3	6	5	42	116	Human	B.melitensis bv3	Spain	E. Mediterranean	1975	4071	Vergnaud2018 (https://www.ncbi.nlm.nih.gov/pubmed/30050522)
2018Vergnaud#0895	1	5	3	13	2	3	3	2	4	41	8	8	7	3	4	5	63	111	Human	B.melitensis bv3	Spain	E. Mediterranean	1975	4072	Vergnaud2018 (https://www.ncbi.nlm.nih.gov/pubmed/30050522)
2018Vergnaud#0896	1	5	3	13	2	2	3	2	4	41	8	6	7	3	4	5	42	116	Human	B.melitensis bv3	Spain	E. Mediterranean	1979	4073	Vergnaud2018 (https://www.ncbi.nlm.nih.gov/pubmed/30050522)
2018Vergnaud#0897	1	5	3	13	2	2	3	2	4	41	8	5	7	3	7	5	42	116	Human	B.melitensis bv3	Spain	E. Mediterranean	1979	4074	Vergnaud2018 (https://www.ncbi.nlm.nih.gov/pubmed/30050522)
2018Vergnaud#0922	1	5	3	13	2	2	3	2	4	41	8	5	7	3	7	5	42	116	Human	B.melitensis bv3	Spain	E. Mediterranean	1975	4099	Vergnaud2018 (https://www.ncbi.nlm.nih.gov/pubmed/30050522)
2018Vergnaud#0923	1	5	3	13	2	2	3	2	4	41	8	6	7	3	4	5	42	116	Human	B.melitensis bv3	Spain	E. Mediterranean	1975	4100	Vergnaud2018 (https://www.ncbi.nlm.nih.gov/pubmed/30050522)
2018Vergnaud#0924	1	5	3	13	2	2	3	2	4	41	8	5	7	3	6	5	42	116	Human	B.melitensis bv3	Spain	E. Mediterranean	1975	4101	Vergnaud2018 (https://www.ncbi.nlm.nih.gov/pubmed/30050522)
2018Vergnaud#0925	1	5	3	13	2	2	3	2	4	41	8	5	6	3	4	5	42	116	Human	B.melitensis bv3	Spain	E. Mediterranean	1975	4102	Vergnaud2018 (https://www.ncbi.nlm.nih.gov/pubmed/30050522)
2018Vergnaud#0926	1	5	3	13	2	2	3	2	4	41	8	6	6	3	6	5	42	116	Human	B.melitensis bv3	Spain	E. Mediterranean	1975	4103	Vergnaud2018 (https://www.ncbi.nlm.nih.gov/pubmed/30050522)
2018Vergnaud#0941	1	5	3	13	2	2	3	2	4	41	8	5	7	3	6	5	42	116	Human	B.melitensis bv3	Spain	E. Mediterranean	1975	4118	Vergnaud2018 (https://www.ncbi.nlm.nih.gov/pubmed/30050522)
2018Vergnaud#0982	1	5	3	13	2	2	3	2	4	41	8	5	7	3	4	5	42	116	Human	B.melitensis bv3	Spain	E. Mediterranean	1997	4159	Vergnaud2018 (https://www.ncbi.nlm.nih.gov/pubmed/30050522)
2018Vergnaud#0983	1	5	3	13	2	2	3	2	4	41	8	5	7	3	4	5	42	116	Human	B.melitensis bv3	Spain	E. Mediterranean	1997	4160	Vergnaud2018 (https://www.ncbi.nlm.nih.gov/pubmed/30050522)
2018Vergnaud#0986	1	5	3	13	2	2	3	2	4	41	8	7	7	3	4	6	42	116	Human	B.melitensis bv3	Spain	E. Mediterranean	1999	4163	Vergnaud2018 (https://www.ncbi.nlm.nih.gov/pubmed/30050522)
2018Vergnaud#0994	1	5	3	13	2	2	3	2	4	41	8	5	7	3	6	6	42	116	Human	B.melitensis bv3	Spain	E. Mediterranean	1975	4171	Vergnaud2018 (https://www.ncbi.nlm.nih.gov/pubmed/30050522)
2018Vergnaud#0995	1	5	3	13	2	2	3	2	4	41	8	4	7	3	5	5	42	116	Human	B.melitensis bv3	Spain	E. Mediterranean	1975	4172	Vergnaud2018 (https://www.ncbi.nlm.nih.gov/pubmed/30050522)
2018Vergnaud#1027	1	5	3	13	2	2	3	2	4	41	8	5	7	3	7	5	42	116	Human	B.melitensis bv3	Spain	E. Mediterranean	1975	4204	Vergnaud2018 (https://www.ncbi.nlm.nih.gov/pubmed/30050522)
2018Vergnaud#1041	1	5	3	13	2	2	3	2	4	41	8	6	7	3	4	5	42	116	Human	B.melitensis bv3	Spain	E. Mediterranean	1980	4218	Vergnaud2018 (https://www.ncbi.nlm.nih.gov/pubmed/30050522)
2018Vergnaud#1042	1	5	3	13	2	2	3	2	4	41	8	6	7	3	4	5	42	116	Human	B.melitensis bv3	Spain	E. Mediterranean	1982	4219	Vergnaud2018 (https://www.ncbi.nlm.nih.gov/pubmed/30050522)
2018Vergnaud#1093	1	5	3	13	2	2	3	2	4	41	8	5	7	3	7	5	42	116	Human	B.melitensis bv3	Spain	E. Mediterranean	1997	4270	Vergnaud2018 (https://www.ncbi.nlm.nih.gov/pubmed/30050522)
2018Vergnaud#1094	1	5	3	13	2	2	3	2	5	41	8	7	7	3	4	5	42	180	Human	B.melitensis bv3	Spain	E. Mediterranean	1997	4271	Vergnaud2018 (https://www.ncbi.nlm.nih.gov/pubmed/30050522)
2018Vergnaud#1095	1	5	3	13	2	2	3	2	5	41	8	7	7	3	4	5	42	180	Human	B.melitensis bv3	Spain	E. Mediterranean	1997	4272	Vergnaud2018 (https://www.ncbi.nlm.nih.gov/pubmed/30050522)
2018Vergnaud#1114	1	5	3	13	2	2	3	2	4	41	8	6	7	3	4	5	42	116	Human	B.melitensis bv3	Spain	E. Mediterranean	1975	4291	Vergnaud2018 (https://www.ncbi.nlm.nih.gov/pubmed/30050522)
2018Vergnaud#1115	1	5	3	13	2	2	3	2	4	41	8	6	7	3	6	5	42	116	Human	B.melitensis bv3	Spain	E. Mediterranean	1975	4292	Vergnaud2018 (https://www.ncbi.nlm.nih.gov/pubmed/30050522)
2018Vergnaud#1116	1	5	3	13	2	2	3	2	4	41	8	6	6	3	7	5	42	116	Human	B.melitensis bv3	Spain	E. Mediterranean	1975	4293	Vergnaud2018 (https://www.ncbi.nlm.nih.gov/pubmed/30050522)
2018Vergnaud#1117	1	5	3	13	2	2	3	2	4	41	8	6	7	3	8	5	42	116	Human	B.melitensis bv3	Spain	E. Mediterranean	1975	4294	Vergnaud2018 (https://www.ncbi.nlm.nih.gov/pubmed/30050522)
2018Vergnaud#1118	1	5	3	13	2	2	3	2	4	41	8	8	6	3	4	5	42	116	Human	B.melitensis bv3	Spain	E. Mediterranean	1975	4295	Vergnaud2018 (https://www.ncbi.nlm.nih.gov/pubmed/30050522)
2018Vergnaud#1119	1	5	3	13	2	2	3	2	4	41	8	5	7	3	4	5	42	116	Human	B.melitensis bv3	Spain	E. Mediterranean	1975	4296	Vergnaud2018 (https://www.ncbi.nlm.nih.gov/pubmed/30050522)
2018Vergnaud#1206	1	5	3	13	2	2	3	2	4	41	8	6	7	3	7	5	42	116	Ovine	B.melitensis bv3	Spain	E. Mediterranean	1991	4383	Vergnaud2018 (https://www.ncbi.nlm.nih.gov/pubmed/30050522)
2018Vergnaud#1265	1	5	3	13	2	2	3	2	4	41	6	5	7	3	4	5	42	294	Ovine	B.melitensis bv3	Spain	E. Mediterranean	1989	4442	Vergnaud2018 (https://www.ncbi.nlm.nih.gov/pubmed/30050522)
2018Vergnaud#1266	1	5	3	13	2	2	3	2	4	41	6	5	7	3	4	5	42	294	Ovine	B.melitensis bv3	Spain	E. Mediterranean	1989	4443	Vergnaud2018 (https://www.ncbi.nlm.nih.gov/pubmed/30050522)
2018Vergnaud#1267	1	5	3	13	2	2	3	2	4	41	8	6	8	3	4	5	42	116	Ovine	B.melitensis bv3	Spain	E. Mediterranean	1989	4444	Vergnaud2018 (https://www.ncbi.nlm.nih.gov/pubmed/30050522)
2018Vergnaud#1273	1	5	3	13	2	2	3	2	4	41	8	8	6	3	7	6	42	116	Ovine	B.melitensis bv3	Spain	E. Mediterranean	1991	4450	Vergnaud2018 (https://www.ncbi.nlm.nih.gov/pubmed/30050522)
2018Vergnaud#1274	1	5	3	13	2	2	3	2	4	41	8	5	6	3	9	5	42	116	Ovine	B.melitensis bv3	Spain	E. Mediterranean	1991	4451	Vergnaud2018 (https://www.ncbi.nlm.nih.gov/pubmed/30050522)
2018Vergnaud#1275	1	5	3	13	2	2	3	2	4	41	8	8	6	3	7	6	42	116	Ovine	B.melitensis bv3	Spain	E. Mediterranean	1991	4452	Vergnaud2018 (https://www.ncbi.nlm.nih.gov/pubmed/30050522)
2018Vergnaud#1276	1	5	3	13	2	2	3	2	4	41	8	8	6	3	7	6	42	116	Ovine	B.melitensis bv3	Spain	E. Mediterranean	1991	4453	Vergnaud2018 (https://www.ncbi.nlm.nih.gov/pubmed/30050522)
2018Vergnaud#1306	1	5	3	13	2	2	3	2	4	41	8	6	6	3	5	5	42	116	Ovine	B.melitensis bv3	Spain	E. Mediterranean	1991	4483	Vergnaud2018 (https://www.ncbi.nlm.nih.gov/pubmed/30050522)
2018Vergnaud#0210	1	5	3	13	3	2	3	2	4	9	8	4	4	3	6	5	43	292	Human	B.melitensis Rough	Spain	E. Mediterranean	1982	3387	Vergnaud2018 (https://www.ncbi.nlm.nih.gov/pubmed/30050522)
2018Vergnaud#0211	1	5	3	13	3	2	3	2	5	9	8	5	4	3	5	5	43	105	Human	B.melitensis Rough	Spain	E. Mediterranean	1988	3388	Vergnaud2018 (https://www.ncbi.nlm.nih.gov/pubmed/30050522)
2018Vergnaud#0212	1	5	3	13	3	2	3	2	5	9	8	5	4	3	5	5	43	105	Human	B.melitensis Rough	Spain	E. Mediterranean	1988	3389	Vergnaud2018 (https://www.ncbi.nlm.nih.gov/pubmed/30050522)
2018Vergnaud#0352	1	5	3	13	2	2	3	2	4	41	8	6	7	3	4	5	42	116	Human	B.melitensis Rough	Spain	E. Mediterranean	1982	3529	Vergnaud2018 (https://www.ncbi.nlm.nih.gov/pubmed/30050522)
2018Vergnaud#0359	1	5	3	13	2	2	3	2	4	41	8	5	8	3	6	6	42	116	Ovine	B.melitensis Rough	Spain	E. Mediterranean	1992	3536	Vergnaud2018 (https://www.ncbi.nlm.nih.gov/pubmed/30050522)
2016Gyuranecz#006	3	5	3	13	4	2	3	4	5	41	8	4	4	3	5	4	121	225	Camel	B.melitensis	Sudan	E. Mediterranean	2009	2477	Gyuranecz2016 (http://www.ncbi.nlm.nih.gov/pubmed/27016751)
2016Gyuranecz#007	3	5	3	13	4	2	3	4	4	41	8	6	4	3	7	4	121	224	Camel	B.melitensis	Sudan	E. Mediterranean	2009	2478	Gyuranecz2016 (http://www.ncbi.nlm.nih.gov/pubmed/27016751)
2016Gyuranecz#008	3	5	3	13	4	2	3	4	6	41	8	6	4	3	7	4	121	226	Camel	B.melitensis	Sudan	E. Mediterranean	2010	2479	Gyuranecz2016 (http://www.ncbi.nlm.nih.gov/pubmed/27016751)
2016Gyuranecz#009	3	5	3	13	4	2	3	4	4	41	8	6	4	3	7	4	121	224	Camel	B.melitensis	Sudan	E. Mediterranean	2010	2480	Gyuranecz2016 (http://www.ncbi.nlm.nih.gov/pubmed/27016751)
2016Gyuranecz#015	1	5	3	13	3	2	3	2	4	41	8	6	4	3	9	4	43	125	Camel	B.melitensis	Sudan	E. Mediterranean	2015	2486	Gyuranecz2016 (http://www.ncbi.nlm.nih.gov/pubmed/27016751)
2007AlDahouk#062	1	5	3	13	3	2	2	2	6	9	8	4	4	3	6	5	60	99	Human	B.melitensis bv1	Switzerland	E. Mediterranean	2000	265	Al Dahouk2007 (http://www.ncbi.nlm.nih.gov/pubmed/17261338)
2007AlDahouk#051	1	5	3	13	2	2	3	2	4	41	8	5	7	3	6	6	42	116	Human	B.melitensis bv2	Switzerland	E. Mediterranean	2000	254	Al Dahouk2007 (http://www.ncbi.nlm.nih.gov/pubmed/17261338)
2007AlDahouk#077	1	5	3	13	3	2	3	2	4	43	8	4	5	3	5	4	43	122	Human	B.melitensis bv2	Switzerland	E. Mediterranean	2000	280	Al Dahouk2007 (http://www.ncbi.nlm.nih.gov/pubmed/17261338)
2007AlDahouk#079	1	5	3	13	3	2	3	2	4	43	8	4	5	3	6	4	43	122	Human	B.melitensis bv2	Switzerland	E. Mediterranean	2001	282	Al Dahouk2007 (http://www.ncbi.nlm.nih.gov/pubmed/17261338)
2018Vergnaud#0373	1	5	3	13	2	2	3	2	5	41	8	5	7	9	5	5	42	180	Human	B.melitensis bv3	Switzerland	E. Mediterranean	2000	3550	Vergnaud2018 (https://www.ncbi.nlm.nih.gov/pubmed/30050522)
SRR4436570	1	5	3	13	3	2	3	2	4	41	8	4	5	3	5	4	43	125	Human	B.melitensis	Syria	E. Mediterranean	2017	20592	SRR4436570 (http://www.ncbi.nlm.nih.gov/nuccore/SRR4436570)
SRR4436571	1	5	3	14	2	3	3	2	4	41	8	5	4	3	6	6	194	375	Human	B.melitensis	Syria	E. Mediterranean	2017	20593	SRR4436571 (http://www.ncbi.nlm.nih.gov/nuccore/SRR4436571)
SRR4436574	1	5	3	13	3	2	3	2	4	41	8	7	4	3	4	5	43	125	Human	B.melitensis	Syria	E. Mediterranean	2017	20594	SRR4436574 (http://www.ncbi.nlm.nih.gov/nuccore/SRR4436574)
SRR4436577	1	5	3	13	3	3	3	2	4	41	8	5	4	3	6	4	57	112	Human	B.melitensis	Syria	E. Mediterranean	2017	20597	SRR4436577 (http://www.ncbi.nlm.nih.gov/nuccore/SRR4436577)
SRR4436579	1	5	3	13	2	2	3	2	4	41	8	6	4	3	8	4	42	116	Human	B.melitensis	Syria	E. Mediterranean	2017	20599	SRR4436579 (http://www.ncbi.nlm.nih.gov/nuccore/SRR4436579)
SRR4436581	1	5	3	13	3	2	3	2	4	41	8	4	4	3	5	5	43	125	Human	B.melitensis	Syria	E. Mediterranean	2017	20601	SRR4436581 (http://www.ncbi.nlm.nih.gov/nuccore/SRR4436581)
SRR4436583	1	5	3	13	3	2	3	2	4	41	8	4	4	3	6	4	43	125	Human	B.melitensis	Syria	E. Mediterranean	2017	20603	SRR4436583 (http://www.ncbi.nlm.nih.gov/nuccore/SRR4436583)
SRR4436584	1	5	3	13	3	2	3	2	4	41	8	4	4	3	5	4	43	125	Human	B.melitensis	Syria	E. Mediterranean	2017	20604	SRR4436584 (http://www.ncbi.nlm.nih.gov/nuccore/SRR4436584)
SRR4436586	1	5	3	13	3	3	3	2	4	41	8	6	4	3	6	4	57	112	Human	B.melitensis	Syria	E. Mediterranean	2017	20606	SRR4436586 (http://www.ncbi.nlm.nih.gov/nuccore/SRR4436586)
SRR4436612	1	5	3	13	3	2	3	2	4	41	8	6	4	3	5	4	43	125	Human	B.melitensis	Syria	E. Mediterranean	2017	20628	SRR4436612 (http://www.ncbi.nlm.nih.gov/nuccore/SRR4436612)
SRR4436614	1	5	3	13	3	2	3	2	4	41	8	4	4	3	6	4	43	125	Human	B.melitensis	Syria	E. Mediterranean	2017	20630	SRR4436614 (http://www.ncbi.nlm.nih.gov/nuccore/SRR4436614)
SRR4436615	1	5	3	13	3	2	3	2	4	41	8	4	4	3	6	4	43	125	Human	B.melitensis	Syria	E. Mediterranean	2017	20631	SRR4436615 (http://www.ncbi.nlm.nih.gov/nuccore/SRR4436615)
SRR4436616	1	5	3	13	3	3	3	2	4	41	8	5	4	3	8	4	57	112	Human	B.melitensis	Syria	E. Mediterranean	2017	20632	SRR4436616 (http://www.ncbi.nlm.nih.gov/nuccore/SRR4436616)
SRR4436620	1	5	3	13	3	2	3	2	4	46	8	8	4	3	6	4	43	374	Human	B.melitensis	Syria	E. Mediterranean	2017	20636	SRR4436620 (http://www.ncbi.nlm.nih.gov/nuccore/SRR4436620)
SRR4436625	1	5	3	13	3	2	3	2	4	41	8	4	4	3	6	4	43	125	Human	B.melitensis	Syria	E. Mediterranean	2017	20641	SRR4436625 (http://www.ncbi.nlm.nih.gov/nuccore/SRR4436625)
SRR4436630	1	5	3	13	3	2	3	2	4	41	8	4	4	3	4	4	43	125	Human	B.melitensis	Syria	E. Mediterranean	2017	20645	SRR4436630 (http://www.ncbi.nlm.nih.gov/nuccore/SRR4436630)
2007AlDahouk#044	1	5	3	13	3	2	3	2	4	41	8	4	4	3	4	4	43	125	Human	B.melitensis bv2	Syria	E. Mediterranean	2003	247	Al Dahouk2007 (http://www.ncbi.nlm.nih.gov/pubmed/17261338)
2006LeFleche#132	1	5	3	13	3	2	3	2	4	43	8	8	4	8	7	3	43	122	Ovine	B.melitensis bv2	Syria	E. Mediterranean	1990	132	Le Fl猫che2006 (http://www.biomedcentral.com/1471-2180/6/9)
2006LeFleche#133	1	5	3	13	3	2	3	2	4	43	8	4	4	3	5	4	43	122	Ovine	B.melitensis bv2	Syria	E. Mediterranean	1990	133	Le Fl猫che2006 (http://www.biomedcentral.com/1471-2180/6/9)
2011Aftab#001	1	5	3	13	3	3	3	2	4	41	8	5	7	3	5	4	57	112	Human	B.melitensis	Turkey	E. Mediterranean		995	Aftab2011 (http://www.ncbi.nlm.nih.gov/pubmed/21375425)
2011Aftab#002	1	5	3	13	3	2	3	2	4	41	8	5	4	3	6	4	43	125	Human	B.melitensis	Turkey	E. Mediterranean		996	Aftab2011 (http://www.ncbi.nlm.nih.gov/pubmed/21375425)
2011Aftab#003	1	5	3	13	3	2	3	2	4	41	8	4	5	3	4	5	43	125	Human	B.melitensis	Turkey	E. Mediterranean		997	Aftab2011 (http://www.ncbi.nlm.nih.gov/pubmed/21375425)
2011Aftab#004	1	5	3	13	2	2	3	2	4	41	8	4	4	3	5	4	42	116	Human	B.melitensis	Turkey	E. Mediterranean		998	Aftab2011 (http://www.ncbi.nlm.nih.gov/pubmed/21375425)
2011Aftab#005	1	5	3	13	3	2	3	2	4	41	8	4	5	3	4	5	43	125	Human	B.melitensis	Turkey	E. Mediterranean		999	Aftab2011 (http://www.ncbi.nlm.nih.gov/pubmed/21375425)
2011Aftab#006	3	5	3	13	3	2	3	3	6	41	8	6	4	6	5	3	65	98	Human	B.melitensis	Turkey	E. Mediterranean		1000	Aftab2011 (http://www.ncbi.nlm.nih.gov/pubmed/21375425)
2011Aftab#007	1	5	3	13	3	2	3	2	5	36	8	5	4	3	13	6	43	104	Human	B.melitensis	Turkey	E. Mediterranean		1001	Aftab2011 (http://www.ncbi.nlm.nih.gov/pubmed/21375425)
2011Aftab#008	1	5	3	13	3	2	3	2	5	36	8	6	4	3	8	6	43	104	Human	B.melitensis	Turkey	E. Mediterranean		1002	Aftab2011 (http://www.ncbi.nlm.nih.gov/pubmed/21375425)
SRR4436632	1	5	3	13	3	2	3	2	4	41	8	5	4	3	7	5	43	125	Human	B.melitensis	Turkey	E. Mediterranean	2014	20646	SRR4436632 (http://www.ncbi.nlm.nih.gov/nuccore/SRR4436632)
SRR4436633	1	5	3	13	2	2	3	2	4	41	8	6	6	3	5	5	42	116	Human	B.melitensis	Turkey	E. Mediterranean	2014	20647	SRR4436633 (http://www.ncbi.nlm.nih.gov/nuccore/SRR4436633)
SRR4436637	1	5	3	13	3	2	3	2	4	41	8	5	4	9	7	3	43	125	Human	B.melitensis	Turkey	E. Mediterranean	2017	20650	SRR4436637 (http://www.ncbi.nlm.nih.gov/nuccore/SRR4436637)
SRR4436638	1	5	3	13	3	2	3	2	4	41	8	6	4	9	6	5	43	125	Human	B.melitensis	Turkey	E. Mediterranean	2014	20651	SRR4436638 (http://www.ncbi.nlm.nih.gov/nuccore/SRR4436638)
SRR4436640	1	5	3	13	2	2	3	2	4	41	8	5	4	3	6	5	42	116	Human	B.melitensis	Turkey	E. Mediterranean	2017	20653	SRR4436640 (http://www.ncbi.nlm.nih.gov/nuccore/SRR4436640)
SRR4436641	1	5	3	13	3	2	3	2	4	41	8	7	4	3	5	4	43	125	Human	B.melitensis	Turkey	E. Mediterranean	2017	20654	SRR4436641 (http://www.ncbi.nlm.nih.gov/nuccore/SRR4436641)
2007AlDahouk#033	1	5	3	13	3	2	3	2	4	41	8	3	4	3	5	5	43	125	Human	B.melitensis bv1	Turkey	E. Mediterranean	2002	236	Al Dahouk2007 (http://www.ncbi.nlm.nih.gov/pubmed/17261338)
2007AlDahouk#035	1	5	3	13	3	2	3	2	4	41	8	6	3	3	5	4	43	125	Human	B.melitensis bv1	Turkey	E. Mediterranean	2002	238	Al Dahouk2007 (http://www.ncbi.nlm.nih.gov/pubmed/17261338)
2007AlDahouk#038	1	5	3	13	3	2	3	2	4	41	8	5	4	3	4	5	43	125	Human	B.melitensis bv1	Turkey	E. Mediterranean	2002	241	Al Dahouk2007 (http://www.ncbi.nlm.nih.gov/pubmed/17261338)
2007AlDahouk#040	1	5	3	13	3	1	3	2	4	41	8	4	4	3	5	6	58	120	Human	B.melitensis bv1	Turkey	E. Mediterranean	2003	243	Al Dahouk2007 (http://www.ncbi.nlm.nih.gov/pubmed/17261338)
2007AlDahouk#053	1	3	3	13	2	2	3	2	4	41	8	7	5	3	6	7	62	114	Human	B.melitensis bv1	Turkey	E. Mediterranean	1999	256	Al Dahouk2007 (http://www.ncbi.nlm.nih.gov/pubmed/17261338)
2007AlDahouk#054	1	5	3	13	3	2	3	2	4	41	8	4	4	3	5	6	43	125	Human	B.melitensis bv1	Turkey	E. Mediterranean	1999	257	Al Dahouk2007 (http://www.ncbi.nlm.nih.gov/pubmed/17261338)
2007AlDahouk#058	1	5	3	13	3	3	3	2	4	41	8	5	4	3	7	8	57	112	Human	B.melitensis bv1	Turkey	E. Mediterranean	2000	261	Al Dahouk2007 (http://www.ncbi.nlm.nih.gov/pubmed/17261338)
2018Vergnaud#0002	1	5	3	12	2	2	3	2	4	41	8	7	4	3	5	4	45	115	Caprine	B.melitensis bv2	Turkey	E. Mediterranean		3179	Vergnaud2018 (https://www.ncbi.nlm.nih.gov/pubmed/30050522)
2019Ledwaba#020	1	5	3	12	2	2	3	2	4	41	8	7	4	3	5	4	45	115	Caprine	B.melitensis bv2	Turkey	E. Mediterranean		4612	Ledwaba2019 (https://www.ncbi.nlm.nih.gov/pubmed/31107864)
2007AlDahouk#026	1	5	3	13	3	2	3	2	4	41	8	5	5	3	4	4	43	125	Human	B.melitensis bv2	Turkey	E. Mediterranean	2002	229	Al Dahouk2007 (http://www.ncbi.nlm.nih.gov/pubmed/17261338)
2007AlDahouk#027	1	5	3	13	2	2	3	2	4	41	8	7	6	3	5	5	42	116	Human	B.melitensis bv2	Turkey	E. Mediterranean	2002	230	Al Dahouk2007 (http://www.ncbi.nlm.nih.gov/pubmed/17261338)
2007AlDahouk#028	1	5	3	13	3	2	3	2	4	41	8	6	4	3	5	4	43	125	Human	B.melitensis bv2	Turkey	E. Mediterranean	2002	231	Al Dahouk2007 (http://www.ncbi.nlm.nih.gov/pubmed/17261338)
2007AlDahouk#029	1	5	3	13	2	2	3	2	4	41	8	6	5	3	8	6	42	116	Human	B.melitensis bv2	Turkey	E. Mediterranean	2002	232	Al Dahouk2007 (http://www.ncbi.nlm.nih.gov/pubmed/17261338)
2007AlDahouk#030	1	5	3	13	2	2	3	2	4	41	8	5	9	3	6	5	42	116	Human	B.melitensis bv2	Turkey	E. Mediterranean	2002	233	Al Dahouk2007 (http://www.ncbi.nlm.nih.gov/pubmed/17261338)
2007AlDahouk#031	1	5	3	13	3	2	3	2	5	36	8	4	4	3	5	6	43	104	Human	B.melitensis bv2	Turkey	E. Mediterranean	2002	234	Al Dahouk2007 (http://www.ncbi.nlm.nih.gov/pubmed/17261338)
2007AlDahouk#032	1	5	3	13	2	2	3	2	4	41	8	4	8	3	8	5	42	116	Human	B.melitensis bv2	Turkey	E. Mediterranean	2002	235	Al Dahouk2007 (http://www.ncbi.nlm.nih.gov/pubmed/17261338)
2007AlDahouk#034	1	5	3	13	3	2	3	2	4	41	8	6	5	3	5	5	43	125	Human	B.melitensis bv2	Turkey	E. Mediterranean	2002	237	Al Dahouk2007 (http://www.ncbi.nlm.nih.gov/pubmed/17261338)
2007AlDahouk#037	1	5	3	14	3	2	3	2	5	36	8	6	4	3	5	6	61	103	Human	B.melitensis bv2	Turkey	E. Mediterranean	2002	240	Al Dahouk2007 (http://www.ncbi.nlm.nih.gov/pubmed/17261338)
2007AlDahouk#042	1	5	3	13	3	2	3	2	4	41	8	5	5	3	7	5	43	125	Human	B.melitensis bv2	Turkey	E. Mediterranean	2003	245	Al Dahouk2007 (http://www.ncbi.nlm.nih.gov/pubmed/17261338)
2007AlDahouk#045	1	5	3	13	3	2	3	2	4	41	8	4	4	3	5	5	43	125	Human	B.melitensis bv2	Turkey	E. Mediterranean	2003	248	Al Dahouk2007 (http://www.ncbi.nlm.nih.gov/pubmed/17261338)
2007AlDahouk#047	1	5	3	13	3	2	3	2	4	41	8	5	4	3	5	4	43	125	Human	B.melitensis bv2	Turkey	E. Mediterranean	2003	250	Al Dahouk2007 (http://www.ncbi.nlm.nih.gov/pubmed/17261338)
2007AlDahouk#064	1	5	3	13	2	2	3	2	4	41	8	5	6	3	6	7	42	116	Human	B.melitensis bv2	Turkey	E. Mediterranean	1999	267	Al Dahouk2007 (http://www.ncbi.nlm.nih.gov/pubmed/17261338)
2007AlDahouk#067	1	5	3	13	3	2	3	2	4	41	8	5	4	3	6	4	43	125	Human	B.melitensis bv2	Turkey	E. Mediterranean	2000	270	Al Dahouk2007 (http://www.ncbi.nlm.nih.gov/pubmed/17261338)
2007AlDahouk#070	1	5	3	13	2	2	3	2	4	43	8	8	7	3	3	5	42	108	Human	B.melitensis bv2	Turkey	E. Mediterranean	1997	273	Al Dahouk2007 (http://www.ncbi.nlm.nih.gov/pubmed/17261338)
2007AlDahouk#076	1	5	3	13	3	2	3	2	4	43	8	6	4	4	7	3	43	122	Human	B.melitensis bv2	Turkey	E. Mediterranean	1999	279	Al Dahouk2007 (http://www.ncbi.nlm.nih.gov/pubmed/17261338)
2018Vergnaud#0390	1	5	3	13	3	2	3	2	4	41	8	9	4	9	6	5	43	125	Human	B.melitensis bv2	Turkey	E. Mediterranean	2003	3567	Vergnaud2018 (https://www.ncbi.nlm.nih.gov/pubmed/30050522)
2007AlDahouk#084	1	5	3	13	3	2	3	2	4	41	8	5	4	6	9	3	43	125	Human	B.melitensis bv3	Turkey	E. Mediterranean	2001	287	Al Dahouk2007 (http://www.ncbi.nlm.nih.gov/pubmed/17261338)
2007AlDahouk#085	1	5	3	13	3	3	3	2	4	41	8	6	4	3	6	4	57	112	Human	B.melitensis bv3	Turkey	E. Mediterranean	2001	288	Al Dahouk2007 (http://www.ncbi.nlm.nih.gov/pubmed/17261338)
2007AlDahouk#088	1	5	3	13	3	2	3	2	4	41	8	5	4	3	4	4	43	125	Human	B.melitensis bv3	Turkey	E. Mediterranean	1996	291	Al Dahouk2007 (http://www.ncbi.nlm.nih.gov/pubmed/17261338)
2007AlDahouk#091	1	5	3	13	3	2	3	2	4	43	8	5	5	3	5	4	43	122	Human	B.melitensis bv3	Turkey	E. Mediterranean	1998	294	Al Dahouk2007 (http://www.ncbi.nlm.nih.gov/pubmed/17261338)
2007AlDahouk#095	1	5	3	13	3	2	3	2	4	43	8	5	4	5	7	3	43	122	Human	B.melitensis bv3	Turkey	E. Mediterranean	1999	298	Al Dahouk2007 (http://www.ncbi.nlm.nih.gov/pubmed/17261338)
2007AlDahouk#096	1	5	3	13	2	2	3	2	4	43	8	5	6	3	7	6	42	108	Human	B.melitensis bv3	Turkey	E. Mediterranean	2000	299	Al Dahouk2007 (http://www.ncbi.nlm.nih.gov/pubmed/17261338)
2007AlDahouk#098	1	5	3	13	3	2	3	2	4	43	8	6	4	3	6	4	43	122	Human	B.melitensis bv3	Turkey	E. Mediterranean	1998	301	Al Dahouk2007 (http://www.ncbi.nlm.nih.gov/pubmed/17261338)
2007AlDahouk#101	1	5	3	13	3	2	3	2	4	43	8	5	4	3	4	4	43	122	Human	B.melitensis bv3	Turkey	E. Mediterranean	1998	304	Al Dahouk2007 (http://www.ncbi.nlm.nih.gov/pubmed/17261338)
2007AlDahouk#106	1	5	3	13	3	2	3	2	4	41	8	5	4	6	6	3	43	125	Human	B.melitensis bv3	Turkey	E. Mediterranean	1998	309	Al Dahouk2007 (http://www.ncbi.nlm.nih.gov/pubmed/17261338)
2011Kilic#001	1	5	3	13	3	2	3	2	4	41	8	9	4	3	5	5	43	125	Human	B.melitensis bv3	Turkey	E. Mediterranean	2004	1114	Kilic2011 (http://jcm.asm.org/content/49/9/3276.long)
2011Kilic#002	1	5	3	13	3	2	3	2	4	41	8	4	4	3	4	4	43	125	Human	B.melitensis bv3	Turkey	E. Mediterranean	2003	1115	Kilic2011 (http://jcm.asm.org/content/49/9/3276.long)
2011Kilic#003	1	5	3	13	3	2	3	2	4	41	8	3	4	3	5	5	43	125	Human	B.melitensis bv3	Turkey	E. Mediterranean	2004	1116	Kilic2011 (http://jcm.asm.org/content/49/9/3276.long)
2011Kilic#004	1	5	3	13	3	2	3	2	4	41	8	5	4	3	5	4	43	125	Human	B.melitensis bv3	Turkey	E. Mediterranean	2003	1117	Kilic2011 (http://jcm.asm.org/content/49/9/3276.long)
2011Kilic#005	1	5	3	13	3	2	3	2	4	41	8	6	4	8	5	3	43	125	Human	B.melitensis bv3	Turkey	E. Mediterranean	2004	1118	Kilic2011 (http://jcm.asm.org/content/49/9/3276.long)
2011Kilic#006	1	5	3	13	3	2	3	2	4	41	8	3	4	5	5	3	43	125	Human	B.melitensis bv3	Turkey	E. Mediterranean	2004	1119	Kilic2011 (http://jcm.asm.org/content/49/9/3276.long)
2011Kilic#007	1	5	3	13	3	2	3	2	4	41	8	6	6	3	5	4	43	125	Human	B.melitensis bv3	Turkey	E. Mediterranean	2004	1120	Kilic2011 (http://jcm.asm.org/content/49/9/3276.long)
2011Kilic#008	1	5	3	13	3	2	3	2	4	41	8	6	4	14	9	3	43	125	Human	B.melitensis bv3	Turkey	E. Mediterranean	2004	1121	Kilic2011 (http://jcm.asm.org/content/49/9/3276.long)
2011Kilic#009	1	5	3	13	3	2	3	2	4	41	8	8	4	3	5	5	43	125	Human	B.melitensis bv3	Turkey	E. Mediterranean	2004	1122	Kilic2011 (http://jcm.asm.org/content/49/9/3276.long)
2011Kilic#010	1	5	3	13	3	2	3	2	4	41	8	7	4	3	5	4	43	125	Human	B.melitensis bv3	Turkey	E. Mediterranean	2004	1123	Kilic2011 (http://jcm.asm.org/content/49/9/3276.long)
2011Kilic#011	1	5	3	13	3	2	3	2	4	41	8	6	4	7	4	3	43	125	Human	B.melitensis bv3	Turkey	E. Mediterranean	2004	1124	Kilic2011 (http://jcm.asm.org/content/49/9/3276.long)
2011Kilic#012	1	5	3	13	3	2	3	2	4	41	8	6	5	3	6	5	43	125	Human	B.melitensis bv3	Turkey	E. Mediterranean	2004	1125	Kilic2011 (http://jcm.asm.org/content/49/9/3276.long)
2011Kilic#013	1	5	3	13	3	2	3	2	4	41	8	4	4	3	9	4	43	125	Human	B.melitensis bv3	Turkey	E. Mediterranean	2006	1126	Kilic2011 (http://jcm.asm.org/content/49/9/3276.long)
2011Kilic#014	1	5	3	13	2	2	3	2	4	41	8	8	7	3	6	5	42	116	Human	B.melitensis bv3	Turkey	E. Mediterranean	2007	1127	Kilic2011 (http://jcm.asm.org/content/49/9/3276.long)
2011Kilic#015	1	5	3	13	3	2	3	2	4	41	8	7	4	3	7	5	43	125	Human	B.melitensis bv3	Turkey	E. Mediterranean	2005	1128	Kilic2011 (http://jcm.asm.org/content/49/9/3276.long)
2011Kilic#016	1	5	3	13	3	2	3	2	4	41	8	7	4	3	7	5	43	125	Human	B.melitensis bv3	Turkey	E. Mediterranean	2005	1129	Kilic2011 (http://jcm.asm.org/content/49/9/3276.long)
2011Kilic#017	1	5	3	13	3	2	3	2	4	41	8	4	4	3	7	4	43	125	Human	B.melitensis bv3	Turkey	E. Mediterranean	2008	1130	Kilic2011 (http://jcm.asm.org/content/49/9/3276.long)
2011Kilic#018	1	5	3	13	3	2	3	2	4	41	8	6	4	3	6	8	43	125	Human	B.melitensis bv3	Turkey	E. Mediterranean	2004	1131	Kilic2011 (http://jcm.asm.org/content/49/9/3276.long)
2011Kilic#019	1	5	3	13	3	2	3	2	4	41	8	6	4	3	5	5	43	125	Human	B.melitensis bv3	Turkey	E. Mediterranean	2005	1132	Kilic2011 (http://jcm.asm.org/content/49/9/3276.long)
2011Kilic#020	1	5	3	13	3	2	3	2	4	41	8	9	4	3	4	4	43	125	Human	B.melitensis bv3	Turkey	E. Mediterranean	2005	1133	Kilic2011 (http://jcm.asm.org/content/49/9/3276.long)
2011Kilic#021	1	5	3	13	3	2	3	2	4	41	8	5	4	3	9	6	43	125	Human	B.melitensis bv3	Turkey	E. Mediterranean	2007	1134	Kilic2011 (http://jcm.asm.org/content/49/9/3276.long)
2011Kilic#022	1	5	3	13	3	2	3	2	4	41	8	4	4	3	4	4	43	125	Human	B.melitensis bv3	Turkey	E. Mediterranean	2007	1135	Kilic2011 (http://jcm.asm.org/content/49/9/3276.long)
2011Kilic#023	1	5	3	13	3	2	3	2	4	41	8	5	4	3	4	6	43	125	Human	B.melitensis bv3	Turkey	E. Mediterranean	2005	1136	Kilic2011 (http://jcm.asm.org/content/49/9/3276.long)
2011Kilic#024	1	5	3	13	3	2	3	2	4	41	8	5	4	3	5	6	43	125	Human	B.melitensis bv3	Turkey	E. Mediterranean	2005	1137	Kilic2011 (http://jcm.asm.org/content/49/9/3276.long)
2011Kilic#025	1	5	3	13	3	2	3	2	4	41	8	4	4	3	9	6	43	125	Human	B.melitensis bv3	Turkey	E. Mediterranean	2007	1138	Kilic2011 (http://jcm.asm.org/content/49/9/3276.long)
2011Kilic#026	1	5	3	13	3	2	3	2	4	41	8	6	4	3	5	5	43	125	Human	B.melitensis bv3	Turkey	E. Mediterranean	2005	1139	Kilic2011 (http://jcm.asm.org/content/49/9/3276.long)
2011Kilic#027	1	5	3	13	3	2	3	2	4	41	8	5	4	3	4	4	43	125	Human	B.melitensis bv3	Turkey	E. Mediterranean	2005	1140	Kilic2011 (http://jcm.asm.org/content/49/9/3276.long)
2011Kilic#028	1	5	3	13	3	2	3	2	4	41	8	6	4	3	4	4	43	125	Human	B.melitensis bv3	Turkey	E. Mediterranean	2005	1141	Kilic2011 (http://jcm.asm.org/content/49/9/3276.long)
2011Kilic#029	1	5	3	13	3	2	3	2	4	41	8	4	5	3	5	4	43	125	Human	B.melitensis bv3	Turkey	E. Mediterranean	2007	1142	Kilic2011 (http://jcm.asm.org/content/49/9/3276.long)
2011Kilic#030	1	5	3	13	3	2	3	2	4	41	8	6	4	3	4	4	43	125	Human	B.melitensis bv3	Turkey	E. Mediterranean	2007	1143	Kilic2011 (http://jcm.asm.org/content/49/9/3276.long)
2011Kilic#031	1	5	3	13	3	2	3	2	4	41	8	8	4	3	5	7	43	125	Human	B.melitensis bv3	Turkey	E. Mediterranean	2007	1144	Kilic2011 (http://jcm.asm.org/content/49/9/3276.long)
2011Kilic#032	1	5	3	13	3	2	3	2	4	41	8	5	4	3	5	5	43	125	Human	B.melitensis bv3	Turkey	E. Mediterranean	2007	1145	Kilic2011 (http://jcm.asm.org/content/49/9/3276.long)
2011Kilic#033	1	5	3	13	3	2	3	2	4	41	8	5	4	3	4	4	43	125	Human	B.melitensis bv3	Turkey	E. Mediterranean	2007	1146	Kilic2011 (http://jcm.asm.org/content/49/9/3276.long)
2011Kilic#034	1	5	3	13	2	2	3	2	4	41	8	4	6	3	6	7	42	116	Human	B.melitensis bv3	Turkey	E. Mediterranean	2007	1147	Kilic2011 (http://jcm.asm.org/content/49/9/3276.long)
2011Kilic#035	1	5	3	13	3	2	3	2	4	41	8	5	4	3	6	4	43	125	Human	B.melitensis bv3	Turkey	E. Mediterranean	2007	1148	Kilic2011 (http://jcm.asm.org/content/49/9/3276.long)
2011Kilic#036	1	5	3	13	3	2	3	2	5	41	8	4	4	3	4	4	43	106	Human	B.melitensis bv3	Turkey	E. Mediterranean	2007	1149	Kilic2011 (http://jcm.asm.org/content/49/9/3276.long)
2011Kilic#037	1	5	3	13	3	2	3	2	4	41	8	5	4	3	6	4	43	125	Human	B.melitensis bv3	Turkey	E. Mediterranean	2007	1150	Kilic2011 (http://jcm.asm.org/content/49/9/3276.long)
2011Kilic#038	1	5	3	13	3	2	3	2	4	41	8	5	4	3	4	4	43	125	Human	B.melitensis bv3	Turkey	E. Mediterranean	2007	1151	Kilic2011 (http://jcm.asm.org/content/49/9/3276.long)
2011Kilic#039	1	5	3	13	3	2	3	2	4	41	8	5	4	3	4	5	43	125	Human	B.melitensis bv3	Turkey	E. Mediterranean	2008	1152	Kilic2011 (http://jcm.asm.org/content/49/9/3276.long)
2011Kilic#040	1	5	3	13	3	2	3	2	4	41	8	8	4	3	4	4	43	125	Human	B.melitensis bv3	Turkey	E. Mediterranean	2008	1153	Kilic2011 (http://jcm.asm.org/content/49/9/3276.long)
2011Kilic#041	1	5	3	13	3	2	3	2	4	41	8	5	4	9	11	3	43	125	Human	B.melitensis bv3	Turkey	E. Mediterranean	2008	1154	Kilic2011 (http://jcm.asm.org/content/49/9/3276.long)
2011Kilic#042	1	5	3	13	3	2	3	2	4	41	8	5	4	3	4	4	43	125	Human	B.melitensis bv3	Turkey	E. Mediterranean	2008	1155	Kilic2011 (http://jcm.asm.org/content/49/9/3276.long)
2011Kilic#043	1	5	3	13	3	2	3	2	4	41	8	5	4	3	4	4	43	125	Human	B.melitensis bv3	Turkey	E. Mediterranean	2008	1156	Kilic2011 (http://jcm.asm.org/content/49/9/3276.long)
2011Kilic#056	1	5	3	13	3	2	3	2	4	41	8	8	4	3	6	6	43	125	Human	B.melitensis bv3	Turkey	E. Mediterranean	2008	1169	Kilic2011 (http://jcm.asm.org/content/49/9/3276.long)
2011Kilic#057	1	5	3	13	3	2	3	2	4	41	8	8	4	3	5	4	43	125	Human	B.melitensis bv3	Turkey	E. Mediterranean	2008	1170	Kilic2011 (http://jcm.asm.org/content/49/9/3276.long)
2011Kilic#058	1	5	3	13	3	2	3	2	4	41	8	5	4	3	6	7	43	125	Human	B.melitensis bv3	Turkey	E. Mediterranean	2008	1171	Kilic2011 (http://jcm.asm.org/content/49/9/3276.long)
2011Kilic#059	1	5	3	13	3	2	3	2	4	41	8	5	4	3	6	7	43	125	Human	B.melitensis bv3	Turkey	E. Mediterranean	2008	1172	Kilic2011 (http://jcm.asm.org/content/49/9/3276.long)
2011Kilic#060	1	5	3	13	3	2	3	2	4	41	8	6	4	3	7	4	43	125	Human	B.melitensis bv3	Turkey	E. Mediterranean	2002	1173	Kilic2011 (http://jcm.asm.org/content/49/9/3276.long)
2011Kilic#061	1	5	3	13	2	2	3	2	4	41	8	7	7	3	5	5	42	116	Human	B.melitensis bv3	Turkey	E. Mediterranean	2002	1174	Kilic2011 (http://jcm.asm.org/content/49/9/3276.long)
2011Kilic#062	1	5	3	13	3	2	3	2	4	41	8	7	4	3	5	4	43	125	Human	B.melitensis bv3	Turkey	E. Mediterranean	2003	1175	Kilic2011 (http://jcm.asm.org/content/49/9/3276.long)
2011Kilic#063	1	5	3	13	2	2	3	2	4	41	8	5	6	3	5	5	42	116	Human	B.melitensis bv3	Turkey	E. Mediterranean	2004	1176	Kilic2011 (http://jcm.asm.org/content/49/9/3276.long)
2011Kilic#064	1	5	3	13	2	2	3	2	4	41	8	7	6	3	5	5	42	116	Human	B.melitensis bv3	Turkey	E. Mediterranean	2004	1177	Kilic2011 (http://jcm.asm.org/content/49/9/3276.long)
2011Kilic#065	1	5	3	13	2	2	3	2	4	41	8	7	6	3	7	6	42	116	Human	B.melitensis bv3	Turkey	E. Mediterranean	2003	1178	Kilic2011 (http://jcm.asm.org/content/49/9/3276.long)
2011Kilic#066	1	5	3	13	2	2	3	2	4	41	8	6	6	3	6	5	42	116	Human	B.melitensis bv3	Turkey	E. Mediterranean	2003	1179	Kilic2011 (http://jcm.asm.org/content/49/9/3276.long)
2011Kilic#067	1	5	3	13	2	2	3	2	4	41	8	7	6	3	6	5	42	116	Human	B.melitensis bv3	Turkey	E. Mediterranean	2002	1180	Kilic2011 (http://jcm.asm.org/content/49/9/3276.long)
2011Kilic#068	1	5	3	13	2	3	3	2	4	41	8	6	12	3	5	5	63	111	Human	B.melitensis bv3	Turkey	E. Mediterranean	2002	1181	Kilic2011 (http://jcm.asm.org/content/49/9/3276.long)
2011Kilic#069	1	5	3	13	2	2	3	2	4	41	8	7	6	4	5	6	42	116	Human	B.melitensis bv3	Turkey	E. Mediterranean	2002	1182	Kilic2011 (http://jcm.asm.org/content/49/9/3276.long)
2011Kilic#070	1	5	3	13	3	2	3	2	4	41	8	4	4	9	5	3	43	125	Human	B.melitensis bv3	Turkey	E. Mediterranean	2003	1183	Kilic2011 (http://jcm.asm.org/content/49/9/3276.long)
2011Kilic#071	1	5	3	14	3	2	3	2	5	36	8	7	4	3	5	6	61	103	Human	B.melitensis bv3	Turkey	E. Mediterranean	2004	1184	Kilic2011 (http://jcm.asm.org/content/49/9/3276.long)
2011Kilic#072	1	5	3	13	2	2	3	2	4	41	8	5	6	3	5	5	42	116	Human	B.melitensis bv3	Turkey	E. Mediterranean	2004	1185	Kilic2011 (http://jcm.asm.org/content/49/9/3276.long)
2011Kilic#073	1	5	3	13	2	2	3	2	4	41	8	6	6	3	8	5	42	116	Human	B.melitensis bv3	Turkey	E. Mediterranean	2002	1186	Kilic2011 (http://jcm.asm.org/content/49/9/3276.long)
2011Kilic#074	1	5	3	13	2	2	3	2	4	41	8	6	12	3	5	5	42	116	Human	B.melitensis bv3	Turkey	E. Mediterranean	2002	1187	Kilic2011 (http://jcm.asm.org/content/49/9/3276.long)
2011Kilic#075	1	5	3	13	2	2	3	2	4	41	8	6	6	3	6	5	42	116	Human	B.melitensis bv3	Turkey	E. Mediterranean	2003	1188	Kilic2011 (http://jcm.asm.org/content/49/9/3276.long)
2011Kilic#076	1	5	3	13	2	2	3	2	4	41	8	7	7	3	5	5	42	116	Human	B.melitensis bv3	Turkey	E. Mediterranean	2002	1189	Kilic2011 (http://jcm.asm.org/content/49/9/3276.long)
2011Kilic#077	1	5	3	13	2	2	3	2	4	41	8	6	12	3	5	5	42	116	Human	B.melitensis bv3	Turkey	E. Mediterranean	2002	1190	Kilic2011 (http://jcm.asm.org/content/49/9/3276.long)
2011Kilic#078	1	5	3	13	2	2	3	2	4	41	8	6	6	3	6	5	42	116	Human	B.melitensis bv3	Turkey	E. Mediterranean	2003	1191	Kilic2011 (http://jcm.asm.org/content/49/9/3276.long)
2011Kilic#079	1	5	3	13	2	2	3	2	4	41	8	7	6	3	7	6	42	116	Human	B.melitensis bv3	Turkey	E. Mediterranean	2003	1192	Kilic2011 (http://jcm.asm.org/content/49/9/3276.long)
2011Kilic#080	1	5	3	13	2	2	3	2	4	41	8	7	6	3	6	6	42	116	Human	B.melitensis bv3	Turkey	E. Mediterranean	2003	1193	Kilic2011 (http://jcm.asm.org/content/49/9/3276.long)
2011Kilic#081	1	5	3	13	2	2	3	2	4	41	8	7	6	3	6	6	42	116	Human	B.melitensis bv3	Turkey	E. Mediterranean	2003	1194	Kilic2011 (http://jcm.asm.org/content/49/9/3276.long)
2011Kilic#082	1	5	3	13	2	2	3	2	4	41	8	8	6	3	7	6	42	116	Human	B.melitensis bv3	Turkey	E. Mediterranean	2003	1195	Kilic2011 (http://jcm.asm.org/content/49/9/3276.long)
2011Kilic#083	1	5	3	13	2	2	3	2	4	41	8	7	6	3	6	4	42	116	Human	B.melitensis bv3	Turkey	E. Mediterranean	2003	1196	Kilic2011 (http://jcm.asm.org/content/49/9/3276.long)
2011Kilic#084	1	5	3	14	3	2	3	2	4	36	8	7	4	3	6	6	61	102	Human	B.melitensis bv3	Turkey	E. Mediterranean	2006	1197	Kilic2011 (http://jcm.asm.org/content/49/9/3276.long)
2011Kilic#085	1	5	3	13	3	2	3	2	4	41	8	5	4	3	6	7	43	125	Human	B.melitensis bv3	Turkey	E. Mediterranean	2006	1198	Kilic2011 (http://jcm.asm.org/content/49/9/3276.long)
2011Kilic#086	1	5	3	14	3	2	3	2	5	36	8	6	4	3	6	6	61	103	Human	B.melitensis bv3	Turkey	E. Mediterranean	2007	1199	Kilic2011 (http://jcm.asm.org/content/49/9/3276.long)
2011Kilic#087	1	5	3	14	3	2	3	2	5	36	8	7	4	3	7	6	61	103	Human	B.melitensis bv3	Turkey	E. Mediterranean	2007	1200	Kilic2011 (http://jcm.asm.org/content/49/9/3276.long)
2011Kilic#088	1	5	3	14	3	2	3	2	5	36	8	8	4	3	7	7	61	103	Human	B.melitensis bv3	Turkey	E. Mediterranean	2007	1201	Kilic2011 (http://jcm.asm.org/content/49/9/3276.long)
2011Kilic#089	1	3	3	13	2	2	3	2	4	41	8	4	5	3	4	4	62	114	Human	B.melitensis bv3	Turkey	E. Mediterranean	2007	1202	Kilic2011 (http://jcm.asm.org/content/49/9/3276.long)
2011Kilic#090	1	5	3	13	3	2	3	2	4	41	8	5	4	3	5	7	43	125	Human	B.melitensis bv3	Turkey	E. Mediterranean	2007	1203	Kilic2011 (http://jcm.asm.org/content/49/9/3276.long)
2011Kilic#091	1	3	3	13	2	2	3	2	4	41	8	5	5	3	5	4	62	114	Human	B.melitensis bv3	Turkey	E. Mediterranean	2008	1204	Kilic2011 (http://jcm.asm.org/content/49/9/3276.long)
2011Kilic#092	1	5	3	13	3	2	3	2	5	36	8	6	4	3	9	4	43	104	Human	B.melitensis bv3	Turkey	E. Mediterranean	2008	1205	Kilic2011 (http://jcm.asm.org/content/49/9/3276.long)
2011Kilic#094	1	5	3	13	3	2	3	2	4	41	8	5	4	5	7	3	43	125	Human	B.melitensis bv3	Turkey	E. Mediterranean	2005	1207	Kilic2011 (http://jcm.asm.org/content/49/9/3276.long)
2011Kilic#095	1	5	3	13	3	2	3	2	4	41	8	5	4	5	7	3	43	125	Human	B.melitensis bv3	Turkey	E. Mediterranean	2005	1208	Kilic2011 (http://jcm.asm.org/content/49/9/3276.long)
2011Kilic#096	1	5	3	13	3	2	3	2	4	41	8	5	4	5	7	3	43	125	Human	B.melitensis bv3	Turkey	E. Mediterranean	2005	1209	Kilic2011 (http://jcm.asm.org/content/49/9/3276.long)
2011Kilic#097	1	5	3	13	3	2	3	2	4	41	8	5	4	5	7	3	43	125	Human	B.melitensis bv3	Turkey	E. Mediterranean	2005	1210	Kilic2011 (http://jcm.asm.org/content/49/9/3276.long)
2011Kilic#098	1	4	3	13	3	2	3	2	4	46	8	4	4	3	5	4	44	109	Human	B.melitensis bv3	Turkey	E. Mediterranean	2008	1211	Kilic2011 (http://jcm.asm.org/content/49/9/3276.long)
2011Kilic#099	1	5	3	13	3	2	3	2	4	41	8	5	4	3	6	4	43	125	Human	B.melitensis bv3	Turkey	E. Mediterranean	2008	1212	Kilic2011 (http://jcm.asm.org/content/49/9/3276.long)
2011Kilic#100	1	5	3	13	3	2	3	2	4	36	8	7	4	3	8	8	43	121	Human	B.melitensis bv3	Turkey	E. Mediterranean	2008	1213	Kilic2011 (http://jcm.asm.org/content/49/9/3276.long)
2011Kilic#101	1	5	3	13	3	2	3	2	5	41	8	8	4	3	8	5	43	106	Human	B.melitensis bv3	Turkey	E. Mediterranean	2008	1214	Kilic2011 (http://jcm.asm.org/content/49/9/3276.long)
2011Kilic#102	1	5	3	13	2	2	3	2	4	41	8	4	7	3	5	5	42	116	Human	B.melitensis bv3	Turkey	E. Mediterranean	2008	1215	Kilic2011 (http://jcm.asm.org/content/49/9/3276.long)
2011Kilic#103	1	5	3	13	3	2	3	2	4	41	8	6	4	3	6	7	43	125	Human	B.melitensis bv3	Turkey	E. Mediterranean	2008	1216	Kilic2011 (http://jcm.asm.org/content/49/9/3276.long)
2011Kilic#104	1	5	3	13	3	3	3	2	4	41	8	5	4	3	5	5	57	112	Human	B.melitensis bv3	Turkey	E. Mediterranean	2004	1217	Kilic2011 (http://jcm.asm.org/content/49/9/3276.long)
2011Kilic#105	1	5	3	13	3	3	3	2	4	41	8	5	4	3	5	5	57	112	Human	B.melitensis bv3	Turkey	E. Mediterranean	2004	1218	Kilic2011 (http://jcm.asm.org/content/49/9/3276.long)
2011Kilic#106	1	5	3	13	3	2	3	2	4	41	8	5	4	3	5	6	43	125	Human	B.melitensis bv3	Turkey	E. Mediterranean	2006	1219	Kilic2011 (http://jcm.asm.org/content/49/9/3276.long)
2011Kilic#107	1	5	3	13	3	2	3	2	4	41	8	6	4	3	5	8	43	125	Human	B.melitensis bv3	Turkey	E. Mediterranean	2005	1220	Kilic2011 (http://jcm.asm.org/content/49/9/3276.long)
2011Kilic#108	1	5	3	13	3	2	3	2	4	41	8	5	4	3	8	7	43	125	Human	B.melitensis bv3	Turkey	E. Mediterranean	2003	1221	Kilic2011 (http://jcm.asm.org/content/49/9/3276.long)
2011Kilic#109	1	5	3	13	3	2	3	2	4	41	8	5	4	3	5	6	43	125	Human	B.melitensis bv3	Turkey	E. Mediterranean	2005	1222	Kilic2011 (http://jcm.asm.org/content/49/9/3276.long)
2011Kilic#110	1	5	3	13	3	2	3	2	4	41	8	8	4	3	7	7	43	125	Human	B.melitensis bv3	Turkey	E. Mediterranean	2003	1223	Kilic2011 (http://jcm.asm.org/content/49/9/3276.long)
2011Kilic#111	1	5	3	13	1	2	3	2	4	41	8	4	4	3	7	3	84	113	Human	B.melitensis bv3	Turkey	E. Mediterranean	2003	1224	Kilic2011 (http://jcm.asm.org/content/49/9/3276.long)
2011Kilic#112	1	5	3	13	3	2	3	2	4	41	8	4	4	3	5	6	43	125	Human	B.melitensis bv3	Turkey	E. Mediterranean	2005	1225	Kilic2011 (http://jcm.asm.org/content/49/9/3276.long)
2011Kilic#113	1	5	3	13	3	2	3	2	4	41	8	4	4	3	4	4	43	125	Human	B.melitensis bv3	Turkey	E. Mediterranean	2004	1226	Kilic2011 (http://jcm.asm.org/content/49/9/3276.long)
2011Kilic#114	1	5	3	13	3	2	3	2	4	41	8	5	4	3	5	4	43	125	Human	B.melitensis bv3	Turkey	E. Mediterranean	2003	1227	Kilic2011 (http://jcm.asm.org/content/49/9/3276.long)
2011Kilic#115	1	5	3	13	3	2	3	2	4	41	8	5	4	3	5	4	43	125	Human	B.melitensis bv3	Turkey	E. Mediterranean	2005	1228	Kilic2011 (http://jcm.asm.org/content/49/9/3276.long)
2011Kilic#116	1	5	3	13	3	2	3	2	4	41	8	4	5	3	5	4	43	125	Human	B.melitensis bv3	Turkey	E. Mediterranean	2005	1229	Kilic2011 (http://jcm.asm.org/content/49/9/3276.long)
2011Kilic#117	1	5	3	13	3	2	3	2	4	41	8	4	4	3	7	4	43	125	Human	B.melitensis bv3	Turkey	E. Mediterranean	2007	1230	Kilic2011 (http://jcm.asm.org/content/49/9/3276.long)
2011Kilic#118	1	5	3	13	3	2	3	2	4	41	8	6	4	3	4	4	43	125	Human	B.melitensis bv3	Turkey	E. Mediterranean	2007	1231	Kilic2011 (http://jcm.asm.org/content/49/9/3276.long)
2011Kilic#119	1	5	3	13	3	2	3	2	4	41	8	4	4	3	8	4	43	125	Human	B.melitensis bv3	Turkey	E. Mediterranean	2007	1232	Kilic2011 (http://jcm.asm.org/content/49/9/3276.long)
2011Kilic#120	1	5	3	13	3	2	3	2	4	41	8	4	4	3	4	5	43	125	Human	B.melitensis bv3	Turkey	E. Mediterranean	2007	1233	Kilic2011 (http://jcm.asm.org/content/49/9/3276.long)
2011Kilic#121	1	5	3	13	3	2	3	2	4	41	8	5	4	3	4	4	43	125	Human	B.melitensis bv3	Turkey	E. Mediterranean	2007	1234	Kilic2011 (http://jcm.asm.org/content/49/9/3276.long)
2011Kilic#122	1	5	3	13	3	2	3	2	4	41	8	6	4	3	4	4	43	125	Human	B.melitensis bv3	Turkey	E. Mediterranean	2007	1235	Kilic2011 (http://jcm.asm.org/content/49/9/3276.long)
2011Kilic#123	1	5	3	13	3	2	3	2	4	41	8	6	4	3	6	4	43	125	Human	B.melitensis bv3	Turkey	E. Mediterranean	2007	1236	Kilic2011 (http://jcm.asm.org/content/49/9/3276.long)
2011Kilic#124	1	5	3	13	3	2	3	2	4	41	8	5	4	3	8	5	43	125	Human	B.melitensis bv3	Turkey	E. Mediterranean	2007	1237	Kilic2011 (http://jcm.asm.org/content/49/9/3276.long)
2011Kilic#125	1	5	3	13	3	2	3	2	4	41	8	7	5	3	4	4	43	125	Human	B.melitensis bv3	Turkey	E. Mediterranean	2007	1238	Kilic2011 (http://jcm.asm.org/content/49/9/3276.long)
2011Kilic#126	1	5	3	13	3	2	3	2	4	41	8	5	5	3	5	4	43	125	Human	B.melitensis bv3	Turkey	E. Mediterranean	2004	1239	Kilic2011 (http://jcm.asm.org/content/49/9/3276.long)
2011Kilic#127	1	5	3	13	3	2	3	2	4	41	8	5	5	3	5	4	43	125	Human	B.melitensis bv3	Turkey	E. Mediterranean	2004	1240	Kilic2011 (http://jcm.asm.org/content/49/9/3276.long)
2011Kilic#128	1	5	3	13	3	2	3	2	4	41	8	5	4	3	9	4	43	125	Human	B.melitensis bv3	Turkey	E. Mediterranean	2004	1241	Kilic2011 (http://jcm.asm.org/content/49/9/3276.long)
2011Kilic#129	1	5	3	13	3	2	3	2	4	41	8	6	5	3	5	4	43	125	Human	B.melitensis bv3	Turkey	E. Mediterranean	2004	1242	Kilic2011 (http://jcm.asm.org/content/49/9/3276.long)
2011Kilic#130	1	5	3	13	3	2	3	2	4	41	8	4	4	3	4	4	43	125	Human	B.melitensis bv3	Turkey	E. Mediterranean	2009	1243	Kilic2011 (http://jcm.asm.org/content/49/9/3276.long)
2011Kilic#131	1	4	3	13	3	2	3	2	4	46	8	4	4	3	5	4	44	109	Human	B.melitensis bv3	Turkey	E. Mediterranean	1998	1244	Kilic2011 (http://jcm.asm.org/content/49/9/3276.long)
2011Kilic#132	1	5	3	13	3	2	3	2	4	41	8	4	4	3	4	4	43	125	Human	B.melitensis bv3	Turkey	E. Mediterranean	2002	1245	Kilic2011 (http://jcm.asm.org/content/49/9/3276.long)
2011Kilic#133	1	5	3	13	3	2	3	2	4	41	8	4	4	3	4	4	43	125	Human	B.melitensis bv3	Turkey	E. Mediterranean	2003	1246	Kilic2011 (http://jcm.asm.org/content/49/9/3276.long)
2011Kilic#134	1	5	3	13	3	2	3	2	4	41	8	5	4	3	4	5	43	125	Human	B.melitensis bv3	Turkey	E. Mediterranean	2002	1247	Kilic2011 (http://jcm.asm.org/content/49/9/3276.long)
2011Kilic#135	1	5	3	13	3	2	3	2	4	41	8	4	4	3	4	4	43	125	Human	B.melitensis bv3	Turkey	E. Mediterranean	2002	1248	Kilic2011 (http://jcm.asm.org/content/49/9/3276.long)
2011Kilic#136	1	5	3	13	3	2	3	2	4	41	8	5	4	3	5	6	43	125	Human	B.melitensis bv3	Turkey	E. Mediterranean	2001	1249	Kilic2011 (http://jcm.asm.org/content/49/9/3276.long)
2011Kilic#137	1	5	3	13	3	4	3	2	4	41	8	4	4	3	8	6	85	119	Human	B.melitensis bv3	Turkey	E. Mediterranean	2004	1250	Kilic2011 (http://jcm.asm.org/content/49/9/3276.long)
2011Kilic#138	1	5	3	13	3	2	3	2	4	41	8	5	4	3	5	4	43	125	Human	B.melitensis bv3	Turkey	E. Mediterranean	2003	1251	Kilic2011 (http://jcm.asm.org/content/49/9/3276.long)
2011Kilic#139	1	5	3	13	3	2	3	2	4	41	8	6	5	3	5	4	43	125	Human	B.melitensis bv3	Turkey	E. Mediterranean	2003	1252	Kilic2011 (http://jcm.asm.org/content/49/9/3276.long)
2011Kilic#140	1	5	3	13	3	2	3	2	4	41	8	5	4	3	7	4	43	125	Human	B.melitensis bv3	Turkey	E. Mediterranean	2003	1253	Kilic2011 (http://jcm.asm.org/content/49/9/3276.long)
2011Kilic#141	1	5	3	13	3	2	3	2	4	41	8	7	4	3	4	5	43	125	Human	B.melitensis bv3	Turkey	E. Mediterranean	2004	1254	Kilic2011 (http://jcm.asm.org/content/49/9/3276.long)
2011Kilic#142	1	5	3	13	3	2	3	2	4	41	8	5	4	3	9	4	43	125	Human	B.melitensis bv3	Turkey	E. Mediterranean	2003	1255	Kilic2011 (http://jcm.asm.org/content/49/9/3276.long)
2011Kilic#143	1	5	3	13	2	2	3	2	4	41	8	4	4	3	8	5	42	116	Human	B.melitensis bv3	Turkey	E. Mediterranean	2004	1256	Kilic2011 (http://jcm.asm.org/content/49/9/3276.long)
2011Kilic#144	1	5	3	13	3	2	3	2	4	41	8	6	4	9	7	3	43	125	Human	B.melitensis bv3	Turkey	E. Mediterranean	2004	1257	Kilic2011 (http://jcm.asm.org/content/49/9/3276.long)
2011Kilic#145	1	5	3	13	3	2	3	2	4	41	8	4	4	3	5	5	43	125	Human	B.melitensis bv3	Turkey	E. Mediterranean	2004	1258	Kilic2011 (http://jcm.asm.org/content/49/9/3276.long)
2011Kilic#146	1	5	3	13	3	2	3	2	4	41	8	4	4	3	5	5	43	125	Human	B.melitensis bv3	Turkey	E. Mediterranean	2004	1259	Kilic2011 (http://jcm.asm.org/content/49/9/3276.long)
2011Kilic#147	1	5	3	13	3	2	3	2	4	41	8	6	5	3	6	4	43	125	Human	B.melitensis bv3	Turkey	E. Mediterranean	2004	1260	Kilic2011 (http://jcm.asm.org/content/49/9/3276.long)
2011Kilic#148	1	5	3	13	3	2	3	2	4	41	8	4	4	3	4	4	43	125	Human	B.melitensis bv3	Turkey	E. Mediterranean	2004	1261	Kilic2011 (http://jcm.asm.org/content/49/9/3276.long)
2011Kilic#149	1	5	3	13	3	2	3	2	4	41	8	6	4	3	5	4	43	125	Human	B.melitensis bv3	Turkey	E. Mediterranean	2005	1262	Kilic2011 (http://jcm.asm.org/content/49/9/3276.long)
2011Kilic#150	1	5	3	13	3	2	3	2	4	36	8	5	4	3	5	5	43	121	Human	B.melitensis bv3	Turkey	E. Mediterranean	2005	1263	Kilic2011 (http://jcm.asm.org/content/49/9/3276.long)
2011Kilic#151	1	5	3	13	3	2	3	2	4	41	8	6	5	9	8	3	43	125	Human	B.melitensis bv3	Turkey	E. Mediterranean	2005	1264	Kilic2011 (http://jcm.asm.org/content/49/9/3276.long)
2011Kilic#152	1	5	3	13	3	2	3	2	4	41	8	5	3	3	5	4	43	125	Human	B.melitensis bv3	Turkey	E. Mediterranean	2005	1265	Kilic2011 (http://jcm.asm.org/content/49/9/3276.long)
2011Kilic#153	1	5	3	13	3	2	3	2	4	41	8	6	5	3	6	4	43	125	Human	B.melitensis bv3	Turkey	E. Mediterranean	2004	1266	Kilic2011 (http://jcm.asm.org/content/49/9/3276.long)
2011Kilic#154	1	5	3	13	3	2	3	2	4	36	8	6	4	3	6	6	43	121	Human	B.melitensis bv3	Turkey	E. Mediterranean	2003	1267	Kilic2011 (http://jcm.asm.org/content/49/9/3276.long)
2011Kilic#155	1	5	3	13	3	2	3	2	4	41	8	6	4	3	11	5	43	125	Human	B.melitensis bv3	Turkey	E. Mediterranean	2004	1268	Kilic2011 (http://jcm.asm.org/content/49/9/3276.long)
2011Kilic#156	1	5	3	13	3	2	3	2	4	41	8	5	4	3	4	4	43	125	Human	B.melitensis bv3	Turkey	E. Mediterranean	2004	1269	Kilic2011 (http://jcm.asm.org/content/49/9/3276.long)
2011Kilic#157	1	5	3	13	2	2	3	2	4	41	8	4	7	3	8	5	42	116	Human	B.melitensis bv3	Turkey	E. Mediterranean	2005	1270	Kilic2011 (http://jcm.asm.org/content/49/9/3276.long)
2011Kilic#158	1	5	3	13	2	2	3	2	4	41	8	4	7	3	8	5	42	116	Human	B.melitensis bv3	Turkey	E. Mediterranean	2005	1271	Kilic2011 (http://jcm.asm.org/content/49/9/3276.long)
2011Kilic#159	1	5	3	13	2	2	3	2	4	41	8	4	7	3	8	5	42	116	Human	B.melitensis bv3	Turkey	E. Mediterranean	2005	1272	Kilic2011 (http://jcm.asm.org/content/49/9/3276.long)
2011Kilic#160	1	5	3	13	3	2	3	2	4	41	8	6	6	3	5	4	43	125	Human	B.melitensis bv3	Turkey	E. Mediterranean	2004	1273	Kilic2011 (http://jcm.asm.org/content/49/9/3276.long)
2011Kilic#161	1	5	3	13	3	2	3	2	4	41	8	6	3	3	5	4	43	125	Human	B.melitensis bv3	Turkey	E. Mediterranean	2001	1274	Kilic2011 (http://jcm.asm.org/content/49/9/3276.long)
2011Kilic#162	1	5	3	13	3	2	3	2	4	41	8	4	5	3	5	4	43	125	Human	B.melitensis bv3	Turkey	E. Mediterranean	2001	1275	Kilic2011 (http://jcm.asm.org/content/49/9/3276.long)
2018Vergnaud#0137	1	5	3	13	3	2	3	2	5	36	8	5	4	3	6	5	43	104	Human	B.melitensis bv3	Turkey	E. Mediterranean	2004	3314	Vergnaud2018 (https://www.ncbi.nlm.nih.gov/pubmed/30050522)
2018Vergnaud#0376	1	5	3	13	3	2	3	2	5	41	8	4	4	6	4	6	43	106	Human	B.melitensis bv3	Turkey	E. Mediterranean	2004	3553	Vergnaud2018 (https://www.ncbi.nlm.nih.gov/pubmed/30050522)
2018Vergnaud#0377	1	5	3	13	3	2	3	2	5	36	8	5	4	6	5	5	43	104	Human	B.melitensis bv3	Turkey	E. Mediterranean	2004	3554	Vergnaud2018 (https://www.ncbi.nlm.nih.gov/pubmed/30050522)
2018Vergnaud#0392	1	5	3	13	2	2	3	2	4	41	8	7	6	3	5	5	42	116	Human	B.melitensis bv3	Turkey	E. Mediterranean	1983	3569	Vergnaud2018 (https://www.ncbi.nlm.nih.gov/pubmed/30050522)
2018Vergnaud#0631	1	5	3	13	2	2	3	2	4	41	8	6	6	3	6	7	42	116	Human	B.melitensis bv3	Turkey	E. Mediterranean	1994	3808	Vergnaud2018 (https://www.ncbi.nlm.nih.gov/pubmed/30050522)
SRR4436623	1	5	3	13	2	2	3	2	4	41	8	6	4	3	6	4	42	116	Human	B.melitensis	Turkmenistan	E. Mediterranean	2017	20639	SRR4436623 (http://www.ncbi.nlm.nih.gov/nuccore/SRR4436623)
2016Gyuranecz#011	1	5	3	12	3	2	3	2	8	41	8	5	4	3	7	4	64	223	Camel	B.melitensis	United Arab Emirates	E. Mediterranean	2013	2482	Gyuranecz2016 (http://www.ncbi.nlm.nih.gov/pubmed/27016751)
2016Gyuranecz#012	1	5	3	13	3	2	3	2	4	41	8	6	4	3	4	6	43	125	Caprine	B.melitensis	United Arab Emirates	E. Mediterranean	2014	2483	Gyuranecz2016 (http://www.ncbi.nlm.nih.gov/pubmed/27016751)
2016Gyuranecz#013	1	5	3	13	3	2	3	2	4	41	8	4	4	3	5	4	43	125	Cattle	B.melitensis	United Arab Emirates	E. Mediterranean	2015	2484	Gyuranecz2016 (http://www.ncbi.nlm.nih.gov/pubmed/27016751)
2016Gyuranecz#014	1	5	3	13	3	2	3	2	4	41	8	4	4	3	5	4	43	125	Cattle	B.melitensis	United Arab Emirates	E. Mediterranean	2015	2485	Gyuranecz2016 (http://www.ncbi.nlm.nih.gov/pubmed/27016751)
2017Campbell#001	1	5	3	13	3	2	3	2	4	41	8	8	4	3	5	5	43	125	Human	B.melitensis	Vietnam	E. Mediterranean	2016	2621	Campbell2017 (https://www.ncbi.nlm.nih.gov/pubmed/28669842)
2017Campbell#002	1	5	3	13	3	2	3	2	4	41	8	9	4	3	6	6	43	125	Human	B.melitensis	Vietnam	E. Mediterranean	2017	2622	Campbell2017 (https://www.ncbi.nlm.nih.gov/pubmed/28669842)
2017Campbell#003	1	5	3	13	3	2	3	2	4	41	8	11	4	3	5	6	43	125	Human	B.melitensis	Vietnam	E. Mediterranean	2017	2623	Campbell2017 (https://www.ncbi.nlm.nih.gov/pubmed/28669842)
2017Campbell#004	1	4	3	13	3	2	3	2	4	41	8	4	4	3	6	4	44	110	Human	B.melitensis	Vietnam	E. Mediterranean	2017	2624	Campbell2017 (https://www.ncbi.nlm.nih.gov/pubmed/28669842)
2017Campbell#005	1	5	3	13	3	2	3	2	4	41	8	10	4	3	5	6	43	125	Human	B.melitensis	Vietnam	E. Mediterranean	2017	2625	Campbell2017 (https://www.ncbi.nlm.nih.gov/pubmed/28669842)
2017Campbell#006	1	5	3	13	3	2	3	2	4	41	8	7	4	3	6	7	43	125	Human	B.melitensis	Vietnam	E. Mediterranean	2017	2626	Campbell2017 (https://www.ncbi.nlm.nih.gov/pubmed/28669842)
2017Campbell#007	1	5	3	13	3	2	3	2	4	41	8	8	4	3	7	6	43	125	Human	B.melitensis	Vietnam	E. Mediterranean	2017	2627	Campbell2017 (https://www.ncbi.nlm.nih.gov/pubmed/28669842)
2017Campbell#008	1	5	3	13	3	2	3	2	4	41	8	7	4	3	5	9	43	125	Human	B.melitensis	Vietnam	E. Mediterranean	2017	2628	Campbell2017 (https://www.ncbi.nlm.nih.gov/pubmed/28669842)
2017Campbell#009	1	5	3	13	3	2	3	2	4	41	8	9	4	3	5	6	43	125	Human	B.melitensis	Vietnam	E. Mediterranean	2017	2629	Campbell2017 (https://www.ncbi.nlm.nih.gov/pubmed/28669842)
2017Campbell#010	1	5	3	13	3	2	3	2	4	41	8	4	4	3	9	4	43	125	Human	B.melitensis	Vietnam	E. Mediterranean	2017	2630	Campbell2017 (https://www.ncbi.nlm.nih.gov/pubmed/28669842)
NX1973017	1	5	3	13	2	2	3	2	4	41	8	7	4	3	6	7	42	116	Sheep		This study	E. Mediterranean
NX1979104	1	5	3	13	2	2	3	2	4	41	8	5	4	3	4	5	42	116	Abortus lamb		This study	E. Mediterranean
NX1979077	1	5	3	13	2	2	3	2	4	41	8	5	4	3	8	5	42	116	Human		This study	E. Mediterranean
NX1979066	1	5	3	13	2	2	3	2	4	41	8	5	4	3	5	5	42	116	Sheep		This study	E. Mediterranean
NX1979099	1	5	3	13	2	2	3	2	4	41	8	5	4	3	5	11	42	116	Abortus lamb		This study	E. Mediterranean
NX1979033	1	5	3	13	2	2	3	2	4	41	8	4	4	3	7	5	42	116	Human		This study	E. Mediterranean
NX1979059	1	5	3	13	2	2	3	2	4	41	8	13	4	3	10	6	42	116	Human		This study	E. Mediterranean
NX1979054	1	5	3	13	2	2	3	2	4	41	8	5	4	3	5	11	42	116	Human		This study	E. Mediterranean
NX1979085	1	5	3	13	2	2	3	2	4	41	8	4	4	3	7	5	42	116	Human		This study	E. Mediterranean
NX1979041	1	5	3	13	2	2	3	2	4	41	8	5	5	9	6	3	42	116	Human		This study	E. Mediterranean
NX1979108	1	5	3	13	2	2	3	2	4	41	8	12	4	3	9	6	42	116	Human		This study	E. Mediterranean
NX1979105	1	5	3	13	2	2	3	2	4	41	8	7	4	3	10	6	42	116	Human		This study	E. Mediterranean
NX1979107	1	5	3	13	2	2	3	2	4	41	8	12	4	3	9	6	42	116	Human		This study	E. Mediterranean
NX200905	1	5	3	13	2	2	3	2	4	41	8	4	4	3	7	5	42	116	Human		This study	E. Mediterranean
NX200907	1	5	3	13	2	2	3	2	4	41	8	7	4	3	7	5	42	116	Human		This study	E. Mediterranean
NX200901	1	5	3	13	2	2	3	2	4	41	8	4	4	7	4	4	42	116	Human		This study	E. Mediterranean
NX200902	1	5	3	13	2	2	3	2	4	41	8	6	4	3	8	6	42	116	Human		This study	E. Mediterranean
NX200903	1	5	3	13	2	2	3	2	4	41	8	7	4	3	7	5	42	116	Human		This study	E. Mediterranean
NX200904	1	5	3	13	2	2	3	2	4	41	8	4	4	8	4	4	42	116	Human		This study	E. Mediterranean
NX201006	1	5	3	13	2	2	3	2	4	41	8	6	4	3	7	5	42	116	Human		This study	E. Mediterranean
NX201001	1	5	3	13	2	2	3	2	4	41	8	4	4	3	7	5	42	116	Human		This study	E. Mediterranean
NX201004	1	5	3	13	2	2	3	2	4	41	8	4	4	7	4	4	42	116	Human		This study	E. Mediterranean
NX201003	1	5	3	13	2	2	3	2	4	41	8	7	4	3	7	6	42	116	Human		This study	E. Mediterranean
NX201102	1	5	3	13	2	2	3	2	4	41	8	7	4	3	7	6	42	116	Human		This study	E. Mediterranean
NX201101	1	5	3	13	2	2	3	2	4	41	8	6	4	3	7	5	42	116	Human		This study	E. Mediterranean
NX201103	1	5	3	13	2	2	3	2	4	41	8	4	4	6	4	4	42	116	Human		This study	E. Mediterranean
NX201202	1	5	3	13	2	2	3	2	4	41	8	6	4	3	6	5	42	116	Human		This study	E. Mediterranean
NX201207	1	5	3	13	2	2	3	2	4	41	8	6	4	3	6	5	42	116	Human		This study	E. Mediterranean
NX201206	1	5	3	13	2	2	3	2	4	41	8	6	4	3	7	5	42	116	Human		This study	E. Mediterranean
NX201201	1	5	3	13	2	2	3	2	4	41	8	6	4	3	7	5	42	116	Human		This study	E. Mediterranean
NX201205	1	5	3	13	2	2	3	2	4	41	8	7	4	3	7	5	42	116	Human		This study	E. Mediterranean
NX201204	1	5	3	13	2	2	3	2	4	41	8	9	4	3	7	5	42	116	Human		This study	E. Mediterranean
NX201203	1	5	3	13	2	2	3	2	4	41	8	6	4	3	7	5	42	116	Human		This study	E. Mediterranean
NX201210	1	5	3	13	2	2	3	2	4	41	8	4	4	7	5	4	42	116	Human		This study	E. Mediterranean
NX201209	1	5	3	13	2	2	3	2	4	41	8	4	4	7	4	4	42	116	Human		This study	E. Mediterranean
NX201208	1	5	3	13	2	2	3	2	4	41	8	7	4	3	8	6	42	116	Human		This study	E. Mediterranean
NX201301	1	5	3	13	2	2	3	2	4	41	8	6	4	3	9	5	42	116	Human		This study	E. Mediterranean
NX201302	1	5	3	13	2	2	3	2	4	41	8	7	4	3	7	5	42	116	Human		This study	E. Mediterranean
NX201303	1	5	3	13	2	2	3	2	4	41	8	9	4	3	7	5	42	116	Human		This study	E. Mediterranean
NX201304	1	5	3	13	2	2	3	2	4	41	8	4	4	8	4	5	42	116	Human		This study	E. Mediterranean
NX201305	1	5	3	13	2	2	3	2	4	41	8	9	4	3	7	5	42	116	Human		This study	E. Mediterranean
NX201306	1	5	3	13	2	2	3	2	4	41	8	6	4	3	7	5	42	116	Human		This study	E. Mediterranean
NX201316	1	5	3	13	2	2	3	2	4	41	8	8	4	3	6	7	42	116	Human		This study	E. Mediterranean
NX201315	1	5	3	13	2	2	3	2	4	41	8	6	4	3	8	5	42	116	Human		This study	E. Mediterranean
NX201314	1	5	3	13	2	2	3	2	4	41	8	5	4	3	7	6	42	116	Human		This study	E. Mediterranean
NX201307	1	5	3	13	2	2	3	2	4	41	8	4	4	5	4	4	42	116	Human		This study	E. Mediterranean
NX201313	1	5	3	13	2	2	3	2	4	41	8	6	4	3	7	5	42	116	Human		This study	E. Mediterranean
NX201312	1	5	3	13	2	2	3	2	4	41	8	6	4	3	5	5	42	116	Human		This study	E. Mediterranean
NX201308	1	5	3	13	2	2	3	2	4	41	8	4	4	9	4	4	42	116	Human		This study	E. Mediterranean
NX201311	1	5	3	13	2	2	3	2	4	41	8	8	4	3	7	5	42	116	Human		This study	E. Mediterranean
NX201310	1	5	3	13	2	2	3	2	4	41	8	6	4	3	9	5	42	116	Human		This study	E. Mediterranean
NX201309	1	5	3	13	2	2	3	2	4	41	8	8	4	3	7	5	42	116	Human		This study	E. Mediterranean
NX201317	1	5	3	13	2	2	3	2	4	41	8	9	4	3	7	8	42	116	Human		This study	E. Mediterranean
NX201318	1	5	3	13	2	2	3	2	4	41	8	9	4	3	7	8	42	116	Human		This study	E. Mediterranean
NX201319	1	5	3	13	2	2	3	2	4	41	8	7	4	3	4	6	42	116	Human		This study	E. Mediterranean
NX201320	1	5	3	13	2	2	3	2	4	41	8	7	4	6	5	6	42	116	Human		This study	E. Mediterranean
NX201321	1	5	3	13	2	2	3	2	4	41	8	6	4	3	6	5	42	116	Human		This study	E. Mediterranean
NX201901	1	5	3	13	2	2	3	2	4	41	8	8	4	3	6	5	42	116	Human		This study	E. Mediterranean
NX201902	1	5	3	13	2	2	3	2	4	41	8	4	4	3	5	5	42	116	Human		This study	E. Mediterranean
NX201903	1	5	3	13	2	2	3	2	4	41	8	7	4	3	8	5	42	116	Human		This study	E. Mediterranean
NX201904	1	5	3	13	2	2	3	2	4	43	8	8	4	6	5	6	42	108	Human		This study	E. Mediterranean
NX201905	1	5	3	13	2	2	3	2	4	41	8	8	4	3	9	6	42	116	Human		This study	E. Mediterranean
NX201906	1	5	3	13	2	2	3	2	4	43	8	6	4	3	5	6	42	108	Human		This study	E. Mediterranean
NX201907	1	5	3	13	2	2	3	2	4	41	8	4	4	6	4	4	42	116	Human		This study	E. Mediterranean
NX201908	1	5	3	13	2	2	3	2	4	41	8	6	4	3	7	5	42	116	Human		This study	E. Mediterranean
NX201909	1	5	3	13	2	2	3	2	4	41	8	7	4	8	5	5	42	116	Human		This study	E. Mediterranean
NX201910	1	5	3	13	2	2	3	2	4	41	8	4	4	12	4	4	42	116	Human		This study	E. Mediterranean
NX201911	1	5	3	13	2	2	3	2	4	41	8	6	4	3	6	5	42	116	Human		This study	E. Mediterranean
NX201912	1	5	3	13	2	2	3	2	4	41	8	7	4	3	6	7	42	116	Human		This study	E. Mediterranean
NX201913	1	5	3	13	2	2	3	2	4	41	8	5	5	3	6	4	42	116	Human		This study	E. Mediterranean
NX201914	1	5	3	13	2	2	3	2	4	41	8	7	4	3	7	4	42	116	Human		This study	E. Mediterranean
NX201915	1	5	3	13	2	2	3	2	4	41	8	5	4	3	9	5	42	116	Human		This study	E. Mediterranean
NX201916	1	5	3	13	2	2	3	2	4	41	8	7	4	3	11	7	42	116	Human		This study	E. Mediterranean
NX201917	1	5	3	13	2	2	3	2	4	41	8	7	4	3	5	6	42	116	Human		This study	E. Mediterranean
NX201918	1	5	3	13	2	2	3	2	4	41	8	8	4	3	4	6	42	116	Human		This study	E. Mediterranean
NX201919	1	5	3	13	2	2	3	2	4	41	8	7	4	3	8	6	42	116	Human		This study	E. Mediterranean
NX201920	1	5	3	13	2	2	3	2	4	41	8	4	4	3	8	5	42	116	Human		This study	E. Mediterranean
NX201921	1	5	3	13	2	2	3	2	4	41	8	6	4	3	8	4	42	116	Human		This study	E. Mediterranean
NX201922	1	5	3	13	2	2	3	2	4	41	8	6	4	3	6	5	42	116	Human		This study	E. Mediterranean
NX201923	1	5	3	13	2	2	3	2	4	41	8	5	4	3	6	7	42	116	Human		This study	E. Mediterranean
NX201924	1	5	3	13	2	2	3	2	4	41	8	5	4	3	6	7	42	116	Human		This study	E. Mediterranean
NX201925	1	5	3	13	2	2	3	2	4	41	8	7	4	3	7	5	42	116	Human		This study	E. Mediterranean
NX201926	1	5	3	13	2	2	3	2	4	41	8	6	4	3	9	5	42	116	Human		This study	E. Mediterranean
NX201927	1	5	3	13	2	2	3	2	4	41	8	8	4	3	6	5	42	116	Human		This study	E. Mediterranean
NX201928	1	5	3	13	2	2	3	2	4	41	8	8	4	3	6	4	42	116	Human		This study	E. Mediterranean
NX201929	1	5	3	13	2	2	3	2	4	41	8	6	4	3	5	5	42	116	Human		This study	E. Mediterranean
NX201930	1	5	3	13	2	2	3	2	4	41	8	8	4	3	9	5	42	116	Human		This study	E. Mediterranean
NX201931	1	5	3	13	2	2	3	2	4	41	8	6	4	3	7	5	42	116	Human		This study	E. Mediterranean
NX201932	1	5	3	13	2	2	3	2	4	41	8	5	4	3	8	5	42	116	Human		This study	E. Mediterranean
NX201933	1	5	3	13	2	2	3	2	4	41	8	7	4	8	5	5	42	116	Human		This study	E. Mediterranean
NX201934	1	5	3	13	2	2	3	2	4	41	8	7	4	6	5	7	42	116	Human		This study	E. Mediterranean
NX201935	1	5	3	13	2	2	3	2	4	41	8	4	4	3	6	6	42	116	Human		This study	E. Mediterranean
NX201936	1	5	3	13	2	2	3	2	4	41	8	4	4	3	7	6	42	116	Human		This study	E. Mediterranean
NX201937	1	5	3	13	2	2	3	2	4	41	8	6	4	3	7	5	42	116	Human		This study	E. Mediterranean
NX201938	1	5	3	13	2	2	3	2	4	41	8	7	4	3	8	6	42	116	Human		This study	E. Mediterranean
NX201939	1	5	3	13	2	2	3	2	4	41	8	6	4	3	8	5	42	116	Human		This study	E. Mediterranean
NX201940	1	5	3	13	2	2	3	2	4	41	8	4	4	11	5	4	42	116	Human		This study	E. Mediterranean
NX201941	1	5	3	13	2	2	3	2	4	43	8	6	4	3	5	5	42	108	Human		This study	E. Mediterranean
NX201942	1	5	3	13	2	2	3	2	4	41	8	8	4	3	8	5	42	116	Human		This study	E. Mediterranean
NX201943	1	5	3	13	2	2	3	2	4	41	8	11	4	3	7	5	42	116	Human		This study	E. Mediterranean
NX201944	1	5	3	13	2	2	3	2	4	41	8	6	4	3	5	5	42	116	Human		This study	E. Mediterranean
NX201945	1	5	3	13	2	2	3	2	4	41	8	7	4	3	8	6	42	116	Human		This study	E. Mediterranean
NX201946	1	5	3	13	2	2	3	2	4	41	8	5	4	3	7	5	42	116	Human		This study	E. Mediterranean
NX201947	1	5	3	13	2	2	3	2	4	41	8	6	4	3	8	7	42	116	Human		This study	E. Mediterranean
NX201948	1	5	3	13	2	2	3	2	4	41	8	7	4	3	8	5	42	116	Human		This study	E. Mediterranean
