# Supplementary material for: Epidemiological changes and molecular characteristics of Brucella strains in Ningxia, China
Source: Front Microbiol. 2024 Jan 19;15:1320845. doi: 10.3389/fmicb.2024.1320845 (PMC10835715; doi:10.3389/fmicb.2024.1320845)
Supplement: Supplementary file 4 [file Table_4.xlsx]

## Sheet: Sheet1
Table S4 Strains in this study have identical MLVA-16 genotypes (GTs) with strains fro other 30 provinces, China.
GT1		GT2		GT3		GT4		GT5		GT6		GT7		GT8		GT9		GT10		GT11		GT12		GT13		GT14		GT15		GT16		GT17		GT18		GT19		GT20		GT21
Inner Mongolia	CBm1099	Inner Mongolia	CBm0020	Qinghai	CBm0136	Shandong	CBm0082	Jiangsu	CBm0982	Inner Mongolia	CBm0864	Inner Mongolia	CBm0053	Guangxi	CBm0028	Guangdong	CBm0358	Inner Mongolia	CBm1098	CBm0590	Jiangxi	Liaoning	CBm1262	Inner Mongolia	CBm0023	Shaanxi	CBm1364	Qinghai	CBm0136	Guangdong	CBm0355	Inner Mongolia	CBm0867	Liaoning	CBm0593	Hainan	CBm0955	Guangdong	CBm0781	Shandong	CBm0689
Qinghai	CBm0140	Jiangxi	CBm1260	This study	NX201942	Shandong	CBm0535	Jiangsu	CBm0985	Inner Mongolia	CBm0865	Qinghai	CBm0144	Hebei	CBm0335	Guangdong	CBm0360	This study	NX1979033	CBm0117	This study	Qinghai	NX201902	Inner Mongolia	CBm1100	This study	NX200907	This study	NX201942	Guangxi	CBm1247	Inner Mongolia	CBm0868	Qinghai	CBm0004	Hainan	CBm0958	Guangdong	CBm0787	This study	NX200902
This study	NX201315	Qinghai	CBm0138			This study	NX201913	This study	NX201202	Inner Mongolia	CBm0866	Shandong	CBm0076	Hebei	CBm0336	Inner Mongolia	CBm0995	This study	NX1979085	NX201920	Xinjiang	This study	CBm0615	Inner Mongolia	CBm1101	This study	NX200903			Henan	CBm0156	Qinghai	CBm0139	Qinghai	CBm0126	Jiangxi	CBm1264	This study	NX201918
This study	NX201939	Qinghai	CBm0150					This study	NX201207	Jiangsu	CBm0980	Shandong	CBm0185	Hebei	CBm0338	Qinghai	CBm0059	This study	NX200905	CBm0552		Tianjin		Inner Mongolia	CBm1103	This study	NX201205			Henan	CBm0157	Shaanxi	CBm1369	Qinghai	CBm0127	Shanxi	CBm0890
		Qinghai	CBm1065					This study	NX201321	Jiangsu	CBm0984	Shanghai	CBm0049	Hebei	CBm0339	Qinghai	CBm0110	This study	NX201001					Shandong	CBm0075	This study	NX201302			Qinghai	CBm0120	This study	NX201312	This study	NX201915	This study	NX201319
		Qinghai	CBm1066					This study	NX201911	This study	NX201935	This study	NX1973017	Inner Mongolia	CBm0021	Qinghai	CBm0111							Shandong	CBm0278	This study	NX201925			Qinghai	CBm0121	This study	NX201929
		Qinghai	CBm1068					This study	NX201922	Zhejiang	CBm0477	This study	NX201912	Inner Mongolia	CBm0316	Qinghai	CBm0149							Shandong	CBm0279					Qinghai	CBm0122	This study	NX201944
		Qinghai	CBm1069											Inner Mongolia	CBm0325	Qinghai	CBm0176							This study	NX1979066					Qinghai	CBm0123	Yunnan	CBm0526
		Qinghai	CBm1204											Qinghai	CBm0109	This study	NX201946							Xinjiang	CBm1023					Qinghai	CBm0137	Yunnan	CBm0529
		Qinghai	CBm1205											Qinghai	CBm0133	Zhejiang	CBm0282							Xinjiang	CBm1024					Shaanxi	CBm0423	Zhejiang	CBm0715
		Qinghai	CBm1206											Qinghai	CBm0135	Zhejiang	CBm0285													This study	NX1979077
		Qinghai	CBm1207											Qinghai	CBm0147															This study	NX201932
		Shanxi	CBm0212											Qinghai	CBm0148
		Shanxi	CBm0250											Qinghai	CBm0167
		Shanxi	CBm0251											Qinghai	CBm0175
		Shanxi	CBm0881											This study	NX201314
		This study	NX201006
		This study	NX201101
		This study	NX201206
		This study	NX201201
		This study	NX201203
		This study	NX201306
		This study	NX201313
		This study	NX201908
		This study	NX201931
		This study	NX201937
		Xinjiang	CBm0618
